# Supplementary material for: [N,N′-Bis(3-meth­oxy-2-oxidobenzyl­idene)ethane-1,2-diaminium-κ4 O,O′,O′′,O′′′]tris­(nitrato-κ2 O,O′)erbium(III)
Source: Acta Crystallogr Sect E Struct Rep Online. 2010 Jan 9;66(Pt 2):m107. doi: 10.1107/S1600536809055184 (PMC2979913; doi:10.1107/S1600536809055184)
Supplement: Supplementary file 2 [file e-66-0m107-Isup2.hkl]

# 
# h,k,l, Fc-squared, Fo-squared, sigma(Fo-squared) and status flag 
# 
data_I
_shelx_title ' gt-Er in P2(1)/n' 
_shelx_refln_list_code          4 
_shelx_F_calc_maximum      364.40 
_exptl_crystal_F_000      1340.00 
_reflns_d_resolution_high  0.7700 
 
loop_ 
 _symmetry_equiv_pos_as_xyz 
 'x, y, z' 
 '-x+1/2, y+1/2, -z+1/2' 
 '-x, -y, -z' 
 'x-1/2, -y-1/2, z-1/2' 
 
_cell_length_a    14.0978 
_cell_length_b    11.8648 
_cell_length_c    14.5713 
_cell_angle_alpha  90.000 
_cell_angle_beta  103.978 
_cell_angle_gamma  90.000 
 
_shelx_F_squared_multiplier     1.000 
 
loop_ 
 _refln_index_h 
 _refln_index_k 
 _refln_index_l 
 _refln_F_squared_calc 
 _refln_F_squared_meas 
 _refln_F_squared_sigma 
 _refln_observed_status 
   4   0   0    27450.72    27476.34    921.45 o 
   6   0   0    14510.79    14622.58    230.81 o 
   8   0   0     3860.54     4215.21    103.01 o 
  10   0   0     1864.44     1993.00     50.56 o 
  12   0   0    11282.85    11302.13    255.34 o 
  14   0   0      643.64      641.00     41.20 o 
  16   0   0     1704.59     1740.62    102.26 o 
   2   1   0    19456.68    21431.19    186.96 o 
   3   1   0    14609.77    15223.41    175.34 o 
   4   1   0    38519.57    40178.75    401.28 o 
   5   1   0     3598.57     3525.93     41.66 o 
   6   1   0    24977.37    25836.34    309.34 o 
   7   1   0      402.51      406.51      6.73 o 
   8   1   0    21744.84    22975.02    575.75 o 
   9   1   0      803.34      821.71     20.70 o 
  10   1   0    11488.86    11711.38    166.42 o 
  11   1   0      297.54      333.61     19.93 o 
  12   1   0     7701.67     7895.58    123.28 o 
  13   1   0     1335.44     1266.15     47.92 o 
  14   1   0     2348.56     2465.98     67.37 o 
  15   1   0      198.28      167.05     31.81 o 
  16   1   0      364.96      472.01     45.53 o 
  17   1   0       91.34       71.75     48.48 o 
   0   2   0    81789.85    83212.72   2716.97 o 
   1   2   0      231.08      262.33      8.87 o 
   2   2   0    18879.15    20285.03    200.65 o 
   3   2   0     3694.88     3499.03     30.55 o 
   4   2   0    11397.77    11423.72     89.08 o 
   5   2   0    12358.00    13004.27    146.20 o 
   6   2   0     8692.06     8908.91     66.22 o 
   7   2   0    12489.84    12751.79    101.51 o 
   8   2   0      782.47      829.88      7.89 o 
   9   2   0     2661.21     2670.43     28.12 o 
  10   2   0      347.52      336.52     17.38 o 
  11   2   0     3522.68     3501.51     59.98 o 
  12   2   0     3523.80     3573.41     81.31 o 
  13   2   0     1697.19     1746.58     59.49 o 
  14   2   0     1327.28     1396.45     88.84 o 
  15   2   0       80.90      109.73     25.44 o 
  16   2   0     1427.36     1406.34     61.01 o 
  17   2   0        2.24       28.73     31.78 o 
   1   3   0    34348.30    37548.96    565.11 o 
   2   3   0     1248.11     1490.35     21.50 o 
   3   3   0     6078.73     6146.05     56.82 o 
   4   3   0    11594.25    11560.96    109.60 o 
   5   3   0     3189.00     3033.66     24.51 o 
   6   3   0    13110.32    12830.74    111.86 o 
   7   3   0     1831.87     1800.40     18.51 o 
   8   3   0    10969.45    10527.28     84.05 o 
   9   3   0      115.33      123.62      5.47 o 
  10   3   0     6981.31     6568.06     96.84 o 
  11   3   0     1553.77     1455.64     28.65 o 
  12   3   0     2094.62     2112.83     23.30 o 
  13   3   0     3725.06     3684.59     90.43 o 
  14   3   0     1997.20     2001.54     69.19 o 
  15   3   0     1394.70     1434.41     52.80 o 
  16   3   0       40.10       59.49     29.17 o 
  17   3   0      629.99      706.34     96.95 o 
   0   4   0     2295.97     2708.64     63.63 o 
   1   4   0     4161.82     4720.11     52.13 o 
   2   4   0     9745.04     9587.41    119.88 o 
   3   4   0     9481.22     9457.47    100.28 o 
   4   4   0     3616.91     3542.41     32.15 o 
   5   4   0    12994.70    13022.06    126.42 o 
   6   4   0      195.69      204.34      9.97 o 
   7   4   0    16318.19    16360.48    156.85 o 
   8   4   0        1.81        5.84      6.88 o 
   9   4   0    13263.59    13065.32    115.09 o 
  10   4   0     1000.88      965.82     13.86 o 
  11   4   0     5403.23     5388.15     45.97 o 
  12   4   0      183.21      169.93     10.94 o 
  13   4   0     4745.57     4752.62     59.57 o 
  14   4   0      676.24      672.97     67.93 o 
  15   4   0      294.96      348.39     35.67 o 
  16   4   0      592.31      594.78     43.89 o 
  17   4   0       98.62      115.71     30.06 o 
   1   5   0    58775.59    62747.89   1171.34 o 
   2   5   0      707.18      792.95     19.52 o 
   3   5   0    39618.99    43215.35    607.82 o 
   4   5   0     1815.80     1761.43     22.68 o 
   5   5   0     9098.25     9024.36     85.63 o 
   6   5   0      836.69      812.91     14.80 o 
   7   5   0     5392.05     5509.64     49.98 o 
   8   5   0      742.08      699.00     15.21 o 
   9   5   0        7.14       24.85      5.03 o 
  10   5   0       24.13       23.14      5.13 o 
  11   5   0     1630.46     1635.01     28.72 o 
  12   5   0       64.77       56.43      4.88 o 
  13   5   0      945.44      982.48     44.92 o 
  14   5   0       73.93       30.81     27.77 o 
  15   5   0     1511.28     1551.99     56.83 o 
  16   5   0        1.87        1.22     18.55 o 
   0   6   0     1502.50     1559.59     54.54 o 
   1   6   0     1290.74     1265.71     26.88 o 
   2   6   0     5565.09     6072.81     84.82 o 
   3   6   0     9133.14     9186.04     97.75 o 
   4   6   0       72.56      124.26      9.79 o 
   5   6   0    10845.29    10964.25    124.85 o 
   6   6   0       55.08       83.31     12.27 o 
   7   6   0    10672.97    10221.62    251.88 o 
   8   6   0       10.43       16.25      9.54 o 
   9   6   0    10658.40    10479.46     92.45 o 
  10   6   0      153.98      154.39      7.23 o 
  11   6   0     4962.61     4925.47     87.95 o 
  12   6   0        0.53       -6.16      6.16 o 
  13   6   0     2282.46     2261.05     49.69 o 
  14   6   0       21.35       25.46     22.88 o 
  15   6   0      573.63      607.71     40.67 o 
  16   6   0        0.04        5.91     20.40 o 
   1   7   0    12894.05    12893.36    164.46 o 
   2   7   0      241.67      241.32     27.92 o 
   3   7   0    14320.85    14598.14    162.61 o 
   4   7   0     1528.65     1565.94     25.39 o 
   5   7   0     1559.01     1499.11     23.28 o 
   6   7   0     1448.36     1471.08     26.06 o 
   7   7   0     5788.55     5715.20     67.40 o 
   8   7   0      540.35      563.32     16.46 o 
   9   7   0      124.22      142.35      8.97 o 
  10   7   0      161.28      180.69     12.88 o 
  11   7   0      426.18      402.69     13.28 o 
  12   7   0       31.17       29.93      6.19 o 
  13   7   0      702.55      646.72     22.87 o 
  14   7   0      299.60      293.82     14.67 o 
  15   7   0     1123.83     1255.74     62.20 o 
   0   8   0     1095.52      476.33    393.12 o 
   1   8   0     1165.99     1164.09     26.46 o 
   2   8   0     2279.48     2289.77     34.46 o 
   3   8   0     1204.77     1162.08     21.27 o 
   4   8   0     4790.08     4774.81     57.80 o 
   5   8   0     6441.87     6378.19    112.15 o 
   6   8   0      103.97       98.92     13.17 o 
   7   8   0     8337.24     8259.54     91.56 o 
   8   8   0      328.08      321.00     13.59 o 
   9   8   0     4499.42     4521.03     72.24 o 
  10   8   0       69.82       64.15     10.05 o 
  11   8   0     3087.68     3091.56     45.44 o 
  12   8   0       33.21       27.45      7.86 o 
  13   8   0      907.33      872.54     28.80 o 
  14   8   0       59.70       42.88     12.14 o 
  15   8   0      427.70      435.96     42.80 o 
   1   9   0     7100.05     7269.50    118.71 o 
   2   9   0      504.43      529.19     33.33 o 
   3   9   0     3179.74     3239.12     41.41 o 
   4   9   0     2317.18     2279.83     32.37 o 
   5   9   0      882.05      859.27     19.51 o 
   6   9   0     3546.50     3527.39     40.10 o 
   7   9   0      534.02      543.55     43.61 o 
   8   9   0     1861.22     1830.24     24.94 o 
   9   9   0        0.93        3.82      6.57 o 
  10   9   0     1870.06     1804.67     31.39 o 
  11   9   0      128.59      138.40     11.04 o 
  12   9   0     1157.14     1109.32     26.02 o 
  13   9   0      375.64      372.62     20.66 o 
  14   9   0      419.55      421.00     20.88 o 
   0  10   0     5972.03     6178.71    122.33 o 
   1  10   0      498.99      527.99     27.66 o 
   2  10   0     4549.50     4553.05    108.20 o 
   3  10   0     1258.56     1331.46     22.05 o 
   4  10   0     4287.35     4196.26     61.88 o 
   5  10   0     1255.08     1322.61     25.80 o 
   6  10   0     1270.96     1282.03     23.42 o 
   7  10   0      907.26      893.65     18.73 o 
   8  10   0       29.42       25.73      8.95 o 
   9  10   0      273.91      334.59     16.95 o 
  10  10   0        0.53        3.72      9.41 o 
  11  10   0      588.89      611.68     18.93 o 
  12  10   0      253.33      284.58     15.83 o 
  13  10   0      154.76      184.85     14.44 o 
   1  11   0     1440.74     1355.44     23.10 o 
   2  11   0      611.53      594.73     23.69 o 
   3  11   0      264.10      276.04     26.68 o 
   4  11   0     1308.64     1261.98     20.19 o 
   5  11   0       46.77       63.40     11.04 o 
   6  11   0     3697.86     3511.55     54.81 o 
   7  11   0       65.83       60.90      7.51 o 
   8  11   0     2099.08     2094.83     30.74 o 
   9  11   0      107.46       91.34     12.39 o 
  10  11   0     2055.51     2039.90     33.51 o 
  11  11   0       12.89        8.27      8.78 o 
  12  11   0      850.11      801.44     31.97 o 
   0  12   0     5377.76     5017.96    297.30 o 
   1  12   0       12.99       20.63     12.12 o 
   2  12   0     4297.86     3991.71    151.59 o 
   3  12   0       67.21       48.12      3.50 o 
   4  12   0     1859.32     1765.45     95.91 o 
   5  12   0       80.68       92.08      5.80 o 
   6  12   0      975.68     1036.63     29.01 o 
   7  12   0       78.94      112.11     15.30 o 
   8  12   0      144.23      152.25     18.94 o 
   9  12   0        6.73       30.65     13.78 o 
  10  12   0       13.50       22.28     14.80 o 
  11  12   0       16.76       11.85     12.06 o 
   1  13   0      323.17      389.08     32.85 o 
   2  13   0      599.14      644.30     43.57 o 
   3  13   0       75.41      118.85     39.39 o 
   4  13   0     1542.62     1583.61     59.10 o 
   5  13   0      226.25      178.76     45.45 o 
   6  13   0     1100.21     1184.65     73.47 o 
   7  13   0        0.72        4.29     15.48 o 
   8  13   0     1647.91     1600.89     41.93 o 
   9  13   0       12.91       -8.64     11.39 o 
   2  14   0     1018.51     1149.05     83.32 o 
   3  14   0      114.12      124.98     47.72 o 
   4  14   0      589.63      584.75     65.14 o 
   6  14   0      238.38      250.72     53.02 o 
   7  14   0      243.48      265.87     43.93 o 
   2  15   0       43.81      105.29     48.48 o 
 -17   0   1       88.14      118.16     54.54 o 
 -15   0   1      764.56      889.40     49.44 o 
 -13   0   1    11457.08    11811.61    244.15 o 
 -11   0   1     6083.64     6017.43    112.44 o 
  -9   0   1    26361.78    26829.93    532.27 o 
  -7   0   1    33124.87    34330.07    675.20 o 
  -5   0   1    25878.49    27183.38    472.39 o 
  -3   0   1    78005.91    77203.30   3872.33 o 
   3   0   1    18972.48    19907.66    213.29 o 
   5   0   1    32521.79    35007.66    663.08 o 
   7   0   1    25359.52    26926.41    749.01 o 
   9   0   1    14244.36    14070.38    244.50 o 
  11   0   1     3407.23     3429.85     89.43 o 
  13   0   1     3584.48     3726.66    129.52 o 
  15   0   1     1178.85     1342.20     85.59 o 
  17   0   1      150.19      142.40     56.81 o 
 -17   1   1     1881.60     2044.86     67.73 o 
 -16   1   1       60.44       65.49     25.73 o 
 -15   1   1     2439.04     2495.48     60.25 o 
 -14   1   1       11.34       11.29     15.98 o 
 -13   1   1     3384.40     3397.58     76.79 o 
 -12   1   1      746.95      752.84     28.98 o 
 -11   1   1      279.37      283.70     19.26 o 
 -10   1   1      636.41      660.27     26.92 o 
  -9   1   1      138.48      169.30     17.86 o 
  -8   1   1     4872.98     4751.43     58.95 o 
  -7   1   1     4148.27     4202.37     32.72 o 
  -6   1   1     4237.75     4127.86     31.00 o 
  -5   1   1     9205.14     9473.85     82.15 o 
  -4   1   1      283.48      318.84      9.54 o 
  -3   1   1    20125.42    21505.85    181.27 o 
  -2   1   1      979.55     1048.69      7.37 o 
   2   1   1      634.37      633.09      6.53 o 
   3   1   1    35469.21    37872.10    368.08 o 
   4   1   1     5201.08     5401.69     42.69 o 
   5   1   1    22001.01    23225.58    322.18 o 
   6   1   1     4220.26     4228.05     29.50 o 
   7   1   1     8131.51     8524.42     88.58 o 
   8   1   1      529.49      543.44     10.58 o 
   9   1   1      192.49      201.28      9.85 o 
  10   1   1      791.66      761.94     39.11 o 
  11   1   1     1569.45     1624.50     41.77 o 
  12   1   1      268.53      251.54     30.92 o 
  13   1   1     1372.32     1333.33     46.33 o 
  14   1   1       33.00       44.54     33.71 o 
  15   1   1      815.79      821.60     60.71 o 
  16   1   1        3.64        5.16     25.44 o 
  17   1   1     1133.50     1129.01     67.48 o 
 -17   2   1       67.02       42.22     35.16 o 
 -16   2   1      480.46      434.16     51.38 o 
 -15   2   1      484.96      528.81     36.16 o 
 -14   2   1     1605.37     1626.78     47.89 o 
 -13   2   1     3822.70     3904.52     73.25 o 
 -12   2   1     1505.39     1502.06     38.49 o 
 -11   2   1     7833.92     7935.10    118.19 o 
 -10   2   1       56.40       52.31      7.45 o 
  -9   2   1    24794.24    25488.89    354.49 o 
  -8   2   1      720.86      776.24      9.12 o 
  -7   2   1    33112.43    35482.54    396.20 o 
  -6   2   1       17.56       33.32      4.85 o 
  -5   2   1     8689.44     8630.19     72.66 o 
  -4   2   1     3720.73     3799.88     26.10 o 
  -3   2   1    12711.99    12816.14     99.31 o 
  -2   2   1     3407.57     3566.13     25.97 o 
  -1   2   1      122.23      136.29      4.31 o 
   0   2   1    26300.11    27827.26    374.86 o 
   1   2   1     1855.31     1911.49     15.69 o 
   2   2   1     9486.63    10023.99     87.10 o 
   3   2   1     9108.73     9267.85     74.16 o 
   4   2   1     1457.70     1471.69     14.18 o 
   5   2   1    23888.72    24298.96    232.26 o 
   6   2   1      152.05      145.98      5.72 o 
   7   2   1    17547.48    17790.82    204.01 o 
   8   2   1       86.45       84.99      7.62 o 
   9   2   1    11799.34    11672.29    102.70 o 
  10   2   1        6.25       18.79      6.88 o 
  11   2   1     3362.77     3296.48     35.05 o 
  12   2   1     4316.37     4398.62     82.17 o 
  13   2   1     3461.37     3602.80     77.38 o 
  14   2   1      401.96      387.27     35.27 o 
  15   2   1      636.25      682.50     46.81 o 
  16   2   1      321.02      365.16     43.09 o 
  17   2   1       69.63       65.56     62.85 o 
 -17   3   1      663.27      710.44     44.11 o 
 -16   3   1       49.12       71.54     34.37 o 
 -15   3   1     1750.80     1779.14     56.41 o 
 -14   3   1      898.26      966.85     48.46 o 
 -13   3   1     1046.60      976.95     39.44 o 
 -12   3   1     4245.71     4192.41     64.77 o 
 -11   3   1     7005.19     6715.96     65.92 o 
 -10   3   1     8628.46     8500.80     81.21 o 
  -9   3   1      355.94      332.94      7.04 o 
  -8   3   1    11707.21    11785.46     94.41 o 
  -7   3   1     2253.14     2332.81     19.01 o 
  -6   3   1    22432.03    23128.52    245.89 o 
  -5   3   1     5451.97     5184.05     38.94 o 
  -4   3   1     9121.50     9435.98     75.41 o 
  -3   3   1    12436.11    12282.49    111.03 o 
  -2   3   1      952.92     1052.89     18.38 o 
  -1   3   1      462.81      595.26     58.76 o 
   0   3   1     7971.45     8262.92     92.49 o 
   1   3   1   132788.69   132722.59   2298.32 o 
   2   3   1    21960.43    23262.29    240.07 o 
   3   3   1     8384.39     7826.92     67.17 o 
   4   3   1     6008.89     5982.97     46.34 o 
   5   3   1     3040.03     2620.61     22.96 o 
   6   3   1     8869.87     8939.57     75.90 o 
   7   3   1     2424.98     2457.63     21.78 o 
   8   3   1     5410.81     5315.23     46.20 o 
   9   3   1      158.05      166.61      7.00 o 
  10   3   1     5202.68     5084.10     56.57 o 
  11   3   1        6.59       14.63      5.58 o 
  12   3   1     4036.55     4118.43     47.33 o 
  13   3   1     3436.98     3324.98     86.53 o 
  14   3   1      548.60      538.96     34.89 o 
  15   3   1      676.43      689.56     58.03 o 
  16   3   1      170.05      140.35     43.90 o 
  17   3   1      437.36      423.87     49.06 o 
 -17   4   1        6.97       -8.52     22.33 o 
 -16   4   1     1361.47     1411.41     52.66 o 
 -15   4   1       32.35       63.39     27.88 o 
 -14   4   1     1612.12     1617.02     56.39 o 
 -13   4   1      347.44      425.24     31.53 o 
 -12   4   1     2764.23     2730.87     48.17 o 
 -11   4   1     1740.57     1644.57     35.89 o 
 -10   4   1       88.91      117.04      5.94 o 
  -9   4   1     3007.76     2869.59     26.92 o 
  -8   4   1      276.97      345.67      7.80 o 
  -7   4   1     2874.51     2848.60     25.83 o 
  -6   4   1    11406.21    11296.90    100.79 o 
  -5   4   1     5707.88     5525.48     53.85 o 
  -4   4   1    16788.94    17122.67    189.58 o 
  -3   4   1     7957.36     7816.35     74.16 o 
  -2   4   1    35222.25    37398.68    562.12 o 
  -1   4   1      422.62      475.27     18.96 o 
   0   4   1    53433.46    57460.00    988.99 o 
   1   4   1     1046.95     1110.33     18.00 o 
   2   4   1     8475.59     8125.59     72.57 o 
   3   4   1     7626.99     7572.82     67.14 o 
   4   4   1    24121.22    25407.68    257.54 o 
   5   4   1     3332.74     3328.01     27.26 o 
   6   4   1     2193.42     2033.42     19.93 o 
   7   4   1     1540.82     1420.72     27.36 o 
   8   4   1     2907.34     2874.37     29.88 o 
   9   4   1     4111.54     3924.04     47.24 o 
  10   4   1      112.19      127.70     10.75 o 
  11   4   1     2421.22     2420.79     23.26 o 
  12   4   1     1357.94     1375.28     20.55 o 
  13   4   1     1460.99     1509.56     61.57 o 
  14   4   1      744.25      724.20     42.14 o 
  15   4   1       86.99      108.88     25.68 o 
  16   4   1     1387.05     1364.13     66.76 o 
 -16   5   1      178.65      196.64     29.42 o 
 -15   5   1       86.02       64.41     28.05 o 
 -14   5   1     1657.29     1722.90     31.76 o 
 -13   5   1       98.09      102.91     10.58 o 
 -12   5   1     2349.66     2321.25     36.59 o 
 -11   5   1     1352.48     1345.64     24.84 o 
 -10   5   1    13038.27    12915.69    117.37 o 
  -9   5   1      299.68      308.90      8.81 o 
  -8   5   1    12612.21    12619.58    107.56 o 
  -7   5   1       23.20       30.82      6.76 o 
  -6   5   1    23725.19    24161.26    265.50 o 
  -5   5   1      483.08      472.49     14.71 o 
  -4   5   1    15247.30    15301.77    166.57 o 
  -3   5   1     1474.05     1351.29     32.36 o 
  -2   5   1      262.72      225.32     13.48 o 
  -1   5   1      480.63      430.75     19.80 o 
   0   5   1      199.70      205.44      8.89 o 
   1   5   1     9558.76     9552.91    115.23 o 
   2   5   1     7576.15     7599.30     76.36 o 
   3   5   1     5571.41     5506.74     55.53 o 
   4   5   1     6986.91     7007.97     57.41 o 
   5   5   1      330.02      356.32     10.38 o 
   6   5   1    18010.58    18483.61    222.05 o 
   7   5   1        6.15       16.08      6.61 o 
   8   5   1    12565.92    12401.30    122.06 o 
   9   5   1      111.70      123.87     11.52 o 
  10   5   1     4971.25     5017.43     82.47 o 
  11   5   1       25.29       28.98      7.19 o 
  12   5   1     3773.92     3879.30     46.14 o 
  13   5   1      214.34      199.23     14.43 o 
  14   5   1     2258.20     2345.49     61.29 o 
  15   5   1      280.08      289.49     30.64 o 
  16   5   1      383.53      431.27     52.43 o 
 -16   6   1     1430.21     1498.43     61.03 o 
 -15   6   1       38.13       36.51     31.11 o 
 -14   6   1     1498.04     1460.82     65.49 o 
 -13   6   1        4.73        9.69      7.00 o 
 -12   6   1     1674.56     1657.73     42.50 o 
 -11   6   1      331.58      337.20     16.49 o 
 -10   6   1     1445.78     1406.21     19.96 o 
  -9   6   1      431.10      495.95     13.81 o 
  -8   6   1      794.08      785.06     12.73 o 
  -7   6   1       37.21       32.19      7.99 o 
  -6   6   1     6816.93     6768.76     63.94 o 
  -5   6   1       32.23       24.98      8.07 o 
  -4   6   1    11102.96    10986.55    119.26 o 
  -3   6   1       10.85       19.01      4.20 o 
  -2   6   1    24693.83    25251.21    521.85 o 
  -1   6   1      500.99      468.68     23.26 o 
   0   6   1    42295.48    46060.38    805.32 o 
   1   6   1        7.25       22.36      6.69 o 
   2   6   1    61510.52    66265.14   1098.97 o 
   3   6   1      480.50      569.98     25.15 o 
   4   6   1    20043.97    20296.54    281.52 o 
   5   6   1      332.42      371.71     12.28 o 
   6   6   1     5613.19     5473.46     56.87 o 
   7   6   1       56.71       67.92      8.32 o 
   8   6   1     2009.04     1991.82     32.67 o 
   9   6   1        2.75       22.50      8.04 o 
  10   6   1        5.19       17.81      7.45 o 
  11   6   1      121.69      114.04      6.71 o 
  12   6   1      494.40      486.93     10.74 o 
  13   6   1       55.26       40.87      5.40 o 
  14   6   1     1130.97     1247.85     49.11 o 
  15   6   1       66.33       44.03     22.04 o 
  16   6   1     1058.34     1234.10     60.70 o 
 -16   7   1      250.59      301.31     34.40 o 
 -15   7   1       61.21       54.81     24.56 o 
 -14   7   1      560.48      534.35     14.32 o 
 -13   7   1       21.15       35.55      6.86 o 
 -12   7   1     2585.39     2502.90     30.60 o 
 -11   7   1      246.56      280.25     10.06 o 
 -10   7   1    10038.16     9989.68    100.24 o 
  -9   7   1        0.06       -6.14      7.16 o 
  -8   7   1    11795.25    11556.18    114.21 o 
  -7   7   1        2.14        7.57      7.57 o 
  -6   7   1    11451.53    11372.23    118.55 o 
  -5   7   1      123.82      139.64      8.54 o 
  -4   7   1     7545.78     7377.42     76.43 o 
  -3   7   1      458.61      470.79     25.36 o 
  -2   7   1     8818.20     8901.69     90.57 o 
  -1   7   1      114.63      127.74      6.19 o 
   0   7   1      431.69      417.48     10.19 o 
   1   7   1     4721.27     4833.24     60.39 o 
   2   7   1      568.96      583.68     12.26 o 
   3   7   1     4447.20     4737.87     58.86 o 
   4   7   1     3989.08     3898.49     47.32 o 
   5   7   1      399.15      393.67     12.54 o 
   6   7   1     8687.68     8850.00     93.48 o 
   7   7   1       22.64       34.15      8.54 o 
   8   7   1     9531.69     9463.89    112.24 o 
   9   7   1      149.88      172.56     11.33 o 
  10   7   1     6309.47     6393.79    117.69 o 
  11   7   1       14.41       16.92      6.01 o 
  12   7   1     2079.63     2152.24     50.08 o 
  13   7   1       92.87      101.35     10.51 o 
  14   7   1     1706.34     1786.13     51.82 o 
  15   7   1      149.18      138.08     25.69 o 
 -15   8   1       76.13       96.13     25.06 o 
 -14   8   1     1100.04      987.24     29.63 o 
 -13   8   1      564.11      529.83     27.33 o 
 -12   8   1     1223.92     1182.65     18.79 o 
 -11   8   1      759.64      784.69     21.01 o 
 -10   8   1     1408.60     1354.57     23.02 o 
  -9   8   1     3913.76     3868.59     46.26 o 
  -8   8   1      434.92      449.68     13.60 o 
  -7   8   1     1076.45     1095.95     18.88 o 
  -6   8   1     4181.72     4256.47     49.78 o 
  -5   8   1     4006.75     4000.05     89.38 o 
  -4   8   1     3769.81     3710.83     42.98 o 
  -3   8   1     2273.61     2265.92     30.17 o 
  -2   8   1     5791.46     5755.51     60.92 o 
  -1   8   1       10.96       16.98      6.68 o 
   0   8   1    11834.11    11912.45    159.93 o 
   1   8   1      116.05      159.37     10.14 o 
   2   8   1    16113.12    16235.64    199.61 o 
   3   8   1     4604.69     4683.39     57.79 o 
   4   8   1     7858.44     7846.25     84.60 o 
   5   8   1     1585.97     1492.06     21.37 o 
   6   8   1     2065.70     2055.33     38.82 o 
   7   8   1     1641.81     1667.05     28.26 o 
   8   8   1      793.61      812.25     19.78 o 
   9   8   1     1161.57     1168.44     24.89 o 
  10   8   1        0.33       -6.41      8.19 o 
  11   8   1      458.75      455.22     20.75 o 
  12   8   1      262.07      251.63     13.83 o 
  13   8   1      675.41      625.61     35.46 o 
  14   8   1      577.47      592.35     36.88 o 
 -14   9   1      240.65      322.50     65.66 o 
 -13   9   1      435.57      409.64     19.51 o 
 -12   9   1      824.31      888.23     28.42 o 
 -11   9   1       28.63       28.29      9.69 o 
 -10   9   1     1674.63     1646.89     30.26 o 
  -9   9   1       86.64       82.90      8.98 o 
  -8   9   1     2618.30     2547.04     33.23 o 
  -7   9   1      379.05      412.25     14.46 o 
  -6   9   1     4000.32     3962.92     54.86 o 
  -5   9   1     1720.69     1675.23     26.40 o 
  -4   9   1     2730.13     2732.34     33.92 o 
  -3   9   1     6940.52     6839.79     85.51 o 
  -2   9   1     2425.25     2286.71     57.08 o 
  -1   9   1     6490.38     6633.44     91.76 o 
   0   9   1      872.49      864.25     30.07 o 
   1   9   1     6306.43     6213.39     81.71 o 
   2   9   1      222.07      263.60      9.28 o 
   3   9   1    11171.51    11102.71    168.13 o 
   4   9   1      471.18      485.09     18.67 o 
   5   9   1     1270.96     1280.24     49.83 o 
   6   9   1     2836.31     2948.07     40.59 o 
   7   9   1      914.07      895.75     18.24 o 
   8   9   1     2116.43     2163.80     31.90 o 
   9   9   1      247.01      268.33     15.29 o 
  10   9   1     1344.04     1330.84     26.44 o 
  11   9   1        4.39        3.93      7.21 o 
  12   9   1     1166.58     1152.18     39.02 o 
  13   9   1      156.17      141.16     12.67 o 
  14   9   1      306.76      269.50     26.89 o 
 -13  10   1      747.28      732.00     21.62 o 
 -12  10   1      183.06      202.52     19.69 o 
 -11  10   1     1613.55     1680.48     81.17 o 
 -10  10   1       26.44       25.81      9.38 o 
  -9  10   1     2348.66     2293.66     35.75 o 
  -8  10   1      121.17      140.76      9.50 o 
  -7  10   1     2968.39     2843.19     39.55 o 
  -6  10   1      138.92      143.80     10.37 o 
  -5  10   1     2945.10     2797.39     40.42 o 
  -4  10   1       29.21       36.39      6.10 o 
  -3  10   1     2659.21     2719.25     44.66 o 
  -2  10   1     3456.47     3492.11     52.86 o 
  -1  10   1       33.38       47.50      9.18 o 
   0  10   1     4116.38     4152.33     77.04 o 
   1  10   1      246.65      240.33     22.68 o 
   2  10   1      706.22      698.55     32.99 o 
   3  10   1      390.67      429.90     14.03 o 
   4  10   1      754.53      789.17     26.58 o 
   5  10   1     2844.46     2766.38     61.30 o 
   6  10   1       16.77       33.21      7.95 o 
   7  10   1     2534.19     2511.33     39.78 o 
   8  10   1      307.85      293.01     16.08 o 
   9  10   1     3131.92     3170.44     40.44 o 
  10  10   1       64.45       37.66     11.12 o 
  11  10   1     1457.89     1476.13     25.13 o 
  12  10   1      182.87      213.45     14.80 o 
  13  10   1      661.55      645.05     22.51 o 
 -12  11   1       63.80       56.02      9.23 o 
 -11  11   1      157.54      160.22     14.42 o 
 -10  11   1       22.37       26.82     11.79 o 
  -9  11   1       58.84       77.00      9.32 o 
  -8  11   1        7.87       19.47      7.17 o 
  -7  11   1      218.85      251.12     17.99 o 
  -6  11   1      589.59      590.19     25.76 o 
  -5  11   1     2293.58     2171.29     75.24 o 
  -4  11   1      343.41      336.79     17.20 o 
  -3  11   1     5476.22     5440.03     71.56 o 
  -2  11   1      159.67      160.46     10.70 o 
  -1  11   1     3814.13     3805.36     50.73 o 
   0  11   1       56.99       64.32     14.29 o 
   1  11   1     6551.75     5925.40    358.65 o 
   2  11   1       26.34       38.87      8.10 o 
   3  11   1     5576.00     5297.54     80.33 o 
   4  11   1       56.06       72.83     10.06 o 
   5  11   1     3477.47     3327.42     44.24 o 
   6  11   1      530.66      567.08     22.39 o 
   7  11   1      538.51      587.17     33.69 o 
   8  11   1      210.07      259.65     42.97 o 
   9  11   1        1.09        8.73      8.70 o 
  10  11   1      165.10      223.08     42.23 o 
  11  11   1        9.23       24.98     10.31 o 
  12  11   1       82.38      111.20     21.85 o 
 -11  12   1     1275.72     1251.36     39.08 o 
 -10  12   1        0.18       -0.40     10.56 o 
  -9  12   1     1590.86     1602.70     42.91 o 
  -8  12   1       46.46       31.55     19.52 o 
  -7  12   1     2828.00     2807.83     51.54 o 
  -6  12   1        2.45       17.45     10.93 o 
  -5  12   1     2653.09     2538.11     73.04 o 
  -4  12   1       56.63       63.38     18.07 o 
  -3  12   1     1721.42     1649.73     36.36 o 
  -2  12   1       14.18       16.66      8.33 o 
  -1  12   1      565.38      568.77     47.72 o 
   0  12   1      125.95       87.15      8.19 o 
   1  12   1      127.24      141.64     13.66 o 
   2  12   1        0.04        4.90      7.95 o 
   3  12   1      241.04      284.56     14.87 o 
   4  12   1       48.17       34.67     17.38 o 
   5  12   1     1560.37     1499.82     38.05 o 
   6  12   1       13.70       17.08      8.13 o 
   7  12   1     2882.88     2668.58     43.51 o 
   8  12   1       13.24       20.39     11.54 o 
   9  12   1     1678.97     1671.19     47.46 o 
  10  12   1       37.11       34.07     11.74 o 
  -9  13   1        4.95        0.36     14.01 o 
  -8  13   1      161.71      288.96     83.64 o 
  -7  13   1       28.29       26.51     12.88 o 
  -6  13   1      136.00      151.99     20.52 o 
  -5  13   1      674.02      691.73     30.89 o 
  -4  13   1      366.55      329.78     52.26 o 
  -3  13   1     1444.72     1401.78    117.03 o 
  -1  13   1     2469.70     2639.71    121.19 o 
   0  13   1        1.43       -1.51     32.57 o 
   1  13   1     2151.54     2263.91     74.89 o 
   2  13   1       67.86       74.99     39.39 o 
   3  13   1      817.32      939.24     68.93 o 
   4  13   1        1.26       37.87     37.87 o 
   5  13   1      738.83      818.80     65.90 o 
   6  13   1       24.20       49.99     37.12 o 
   7  13   1      250.58      213.15     29.09 o 
   8  13   1      171.08      542.30    110.16 o 
   9  13   1        9.64       -8.93     16.81 o 
  -7  14   1      592.55      740.79     68.93 o 
  -5  14   1      881.22     1008.17     80.29 o 
  -3  14   1      382.98      411.13     72.34 o 
  -2  14   1      369.71      376.45     34.90 o 
  -1  14   1      110.86      154.42     34.70 o 
   0  14   1      304.10      761.96    284.80 o 
   3  14   1      249.77      393.87     60.60 o 
   4  14   1      462.31      543.09     67.41 o 
   5  14   1      225.04      287.79     30.55 o 
   6  14   1      162.11      106.80     49.99 o 
   7  14   1      898.98      819.56     71.20 o 
  -4  15   1      298.19      425.69     69.69 o 
   2  15   1        6.09       58.32     49.99 o 
 -18   0   2     2386.99     2704.59    104.40 o 
 -16   0   2     2873.55     3146.46    111.94 o 
 -14   0   2     3419.49     3530.81     90.93 o 
 -12   0   2     2503.63     2411.74     75.20 o 
 -10   0   2     1406.05     1420.43     41.98 o 
  -8   0   2      551.80      593.09     26.23 o 
  -6   0   2    12269.73    13181.96    293.22 o 
  -4   0   2    29104.38    31403.71    386.97 o 
  -2   0   2    75054.38    74218.09   1636.24 o 
   2   0   2    66331.08    70560.56   1547.44 o 
   4   0   2    79230.20    83697.59   1602.30 o 
   6   0   2    26130.65    26844.37    534.81 o 
   8   0   2     6344.19     6440.50     70.08 o 
  10   0   2       92.94      114.20     14.01 o 
  12   0   2      153.57      162.09     42.42 o 
  14   0   2      677.74      675.65     65.14 o 
  16   0   2     1195.61     1386.89     95.44 o 
 -18   1   2      102.79      108.95     39.29 o 
 -17   1   2      149.14      133.23     30.47 o 
 -16   1   2      576.31      647.88     42.86 o 
 -15   1   2      388.31      366.49     32.16 o 
 -14   1   2     1381.40     1459.98     44.05 o 
 -13   1   2      584.25      565.00     28.45 o 
 -12   1   2     4109.47     4279.40     79.15 o 
 -11   1   2       48.68       45.58     13.98 o 
 -10   1   2    13059.49    13074.75    170.23 o 
  -9   1   2      227.28      217.11     15.83 o 
  -8   1   2    41654.13    44995.78    575.55 o 
  -7   1   2      179.71      211.39     16.14 o 
  -6   1   2    33728.71    36792.70    481.32 o 
  -5   1   2     4355.74     4357.28     26.44 o 
  -4   1   2     2214.07     2058.12     14.72 o 
  -3   1   2     2998.10     3056.63     21.86 o 
  -2   1   2    28886.81    29820.70    352.28 o 
  -1   1   2     6002.84     6272.07     55.86 o 
   0   1   2     8199.38     7307.91    279.23 o 
   1   1   2     1319.97     1369.08     14.48 o 
   2   1   2      336.17      416.39     13.92 o 
   3   1   2    18471.91    19273.96    185.59 o 
   4   1   2    11267.42    11447.70     96.91 o 
   5   1   2    11078.19    11540.34    102.39 o 
   6   1   2    25063.63    26785.64    349.42 o 
   7   1   2      110.21      140.05      4.57 o 
   8   1   2    11599.21    11375.66     90.14 o 
   9   1   2        9.97       18.41      4.12 o 
  10   1   2     9322.23     9257.18    131.68 o 
  11   1   2       44.69       44.43      6.05 o 
  12   1   2     4770.98     5040.20    110.60 o 
  13   1   2        2.01        9.47     26.13 o 
  14   1   2     2078.48     2123.11     86.82 o 
  15   1   2       22.97       38.82     28.12 o 
  16   1   2      462.29      516.92     49.24 o 
  17   1   2      169.20      140.34     41.74 o 
 -17   2   2        2.03        9.14     22.59 o 
 -16   2   2     2247.68     2335.14     57.10 o 
 -15   2   2       37.07       45.97     24.12 o 
 -14   2   2     2930.44     2992.83     69.04 o 
 -13   2   2     2139.21     2200.32     50.71 o 
 -12   2   2     5725.06     5828.95     85.05 o 
 -11   2   2      470.90      503.49     37.39 o 
 -10   2   2      710.31      677.28     17.86 o 
  -9   2   2     4018.73     4083.56     35.65 o 
  -8   2   2     1077.17     1096.90     14.25 o 
  -7   2   2     6040.81     6223.89     47.44 o 
  -6   2   2     9287.06     9273.51     71.48 o 
  -5   2   2     7762.04     7718.18     76.58 o 
  -4   2   2     9917.37    10009.03     72.70 o 
  -3   2   2     3327.47     3208.62     27.70 o 
  -2   2   2     4448.05     4136.43     34.18 o 
  -1   2   2       50.50      101.90      7.32 o 
   0   2   2    20414.19    22023.80    258.42 o 
   1   2   2      180.83      240.96     13.47 o 
   2   2   2    11054.52    10731.64     94.30 o 
   3   2   2     8697.39     8922.26     68.87 o 
   4   2   2    16986.82    16695.24    170.03 o 
   5   2   2     7826.52     7815.44     66.97 o 
   6   2   2     5022.02     4805.38     36.02 o 
   7   2   2     4576.18     4767.76     39.46 o 
   8   2   2     1075.65     1123.19     13.23 o 
   9   2   2     2890.12     2875.57     25.80 o 
  10   2   2       81.91       83.92      9.68 o 
  11   2   2     1414.05     1392.03     22.08 o 
  12   2   2      784.76      738.14     15.74 o 
  13   2   2      915.87      988.23     60.69 o 
  14   2   2      435.80      487.10     40.95 o 
  15   2   2      183.43      205.83     35.84 o 
  16   2   2      996.79     1011.27     73.94 o 
  17   2   2      177.88      165.54     41.49 o 
 -17   3   2      896.53      978.97     49.54 o 
 -16   3   2       79.38      102.11     27.16 o 
 -15   3   2     1814.08     1913.84     66.66 o 
 -14   3   2      672.85      728.29     31.00 o 
 -13   3   2     2653.46     2688.62     51.56 o 
 -12   3   2     6483.21     6562.69     66.11 o 
 -11   3   2      176.94      192.91     11.82 o 
 -10   3   2     6429.03     6040.75    152.58 o 
  -9   3   2      800.81      807.78      9.50 o 
  -8   3   2    14483.79    14474.87    122.92 o 
  -7   3   2        8.32       20.17      3.75 o 
  -6   3   2    30381.82    31606.10    339.10 o 
  -5   3   2     6913.74     6921.27     59.34 o 
  -4   3   2     9205.84     9188.84     73.16 o 
  -3   3   2    25127.84    27039.74    294.48 o 
  -2   3   2    11216.65    11220.90    143.23 o 
  -1   3   2    32376.72    32757.22   1163.97 o 
   0   3   2      103.40      117.50     10.80 o 
   1   3   2      446.91      577.61      9.37 o 
   2   3   2     2036.98     2093.99     18.73 o 
   3   3   2     8658.49     8615.84     70.00 o 
   4   3   2     4787.20     4629.85     41.72 o 
   5   3   2     4901.80     4783.03     38.79 o 
   6   3   2     9942.08     9506.85     82.44 o 
   7   3   2     1090.66     1059.92     14.23 o 
   8   3   2     6123.12     5962.27     54.02 o 
   9   3   2      736.23      808.02     17.87 o 
  10   3   2     6272.31     6286.83     57.88 o 
  11   3   2        1.96       15.07      4.01 o 
  12   3   2     1390.52     1386.37     42.49 o 
  13   3   2       96.04      103.29     10.96 o 
  14   3   2     1172.04     1163.83     67.63 o 
  15   3   2      420.82      551.01    124.60 o 
  16   3   2      161.33      135.20     36.55 o 
 -17   4   2        1.78       -2.79     25.34 o 
 -16   4   2      750.99      614.63    223.80 o 
 -15   4   2      596.74      619.60     36.41 o 
 -14   4   2     1059.67     1010.06     46.18 o 
 -13   4   2     1926.48     1950.14     25.50 o 
 -12   4   2     1793.04     1752.00     26.00 o 
 -11   4   2     2422.47     2365.38     50.16 o 
 -10   4   2      112.13      164.45      9.51 o 
  -9   4   2    17367.95    17500.55    161.06 o 
  -8   4   2      216.00      230.80      9.48 o 
  -7   4   2    21899.64    22014.59    219.58 o 
  -6   4   2      212.80      285.06     10.94 o 
  -5   4   2    25291.84    25761.37    257.59 o 
  -4   4   2     2720.35     2553.54     22.03 o 
  -3   4   2     6783.66     6319.61     64.86 o 
  -2   4   2     9163.68     8725.13    101.81 o 
  -1   4   2      825.17      690.91     21.27 o 
   0   4   2    28740.16    30075.35    468.29 o 
   1   4   2      161.22      227.30     13.23 o 
   2   4   2    24822.24    26011.26    293.93 o 
   3   4   2    24293.81    25452.67    276.33 o 
   4   4   2      486.08      371.36      9.63 o 
   5   4   2     9785.11     9811.31     82.78 o 
   6   4   2     1629.92     1697.07     18.69 o 
   7   4   2     8600.26     8590.66     78.50 o 
   8   4   2      663.65      689.19     21.96 o 
   9   4   2     5563.17     5426.18     65.15 o 
  10   4   2        0.78       11.36      5.89 o 
  11   4   2     5184.57     5264.06     54.93 o 
  12   4   2      867.35      840.40     25.11 o 
  13   4   2     3263.94     3332.89     81.01 o 
  14   4   2      744.38      776.05     47.52 o 
  15   4   2      760.81      754.97     49.14 o 
  16   4   2      117.70       90.77     49.23 o 
 -17   5   2     1256.87     1401.84     63.63 o 
 -16   5   2        3.92       -1.15     39.24 o 
 -15   5   2     1627.11     1730.22     60.82 o 
 -14   5   2       74.28       67.99      9.29 o 
 -13   5   2     2614.21     2545.50     61.99 o 
 -12   5   2      284.37      264.05     12.49 o 
 -11   5   2     2196.86     2113.17     25.33 o 
 -10   5   2       31.52       46.27      5.21 o 
  -9   5   2        5.58       15.56      6.47 o 
  -8   5   2       14.14       42.05      7.76 o 
  -7   5   2     3301.99     3390.21     35.19 o 
  -6   5   2     3621.57     3531.03     36.76 o 
  -5   5   2     8791.73     8740.64     81.48 o 
  -4   5   2      648.87      624.86     10.19 o 
  -3   5   2    24422.76    25033.22    385.67 o 
  -2   5   2        9.60       22.19      8.80 o 
  -1   5   2    40043.67    40906.75    656.05 o 
   0   5   2      234.44      262.84     15.98 o 
   1   5   2    60681.16    64876.67   1037.11 o 
   2   5   2       65.65       57.65      6.15 o 
   3   5   2    27483.90    28838.02    337.81 o 
   4   5   2     3066.70     2841.97     32.86 o 
   5   5   2     8181.14     7819.91     69.72 o 
   6   5   2     2161.45     2148.84     23.21 o 
   7   5   2     4232.39     4307.34     39.67 o 
   8   5   2      245.86      226.54      9.11 o 
   9   5   2     1190.53     1215.60     19.74 o 
  10   5   2      551.49      542.04     12.00 o 
  11   5   2       88.10      102.80      7.91 o 
  12   5   2      453.09      445.43      9.10 o 
  13   5   2      654.36      552.01     42.59 o 
  14   5   2      309.73      282.10     44.23 o 
  15   5   2      839.25      909.47     52.82 o 
  16   5   2        8.98        0.53     23.61 o 
 -16   6   2       38.87       49.32     32.49 o 
 -15   6   2      526.68      558.07     38.04 o 
 -14   6   2       23.77       11.85      7.27 o 
 -13   6   2     1789.85     1653.21     57.07 o 
 -12   6   2       99.24      108.57     15.98 o 
 -11   6   2     4217.96     4127.49     54.59 o 
 -10   6   2     1421.07     1353.39     22.70 o 
  -9   6   2    16062.18    15692.90    169.75 o 
  -8   6   2      256.13      239.85     15.20 o 
  -7   6   2    11540.82    11283.64    115.26 o 
  -6   6   2       22.68       20.86      7.19 o 
  -5   6   2    16957.84    16907.32    183.73 o 
  -4   6   2       28.66       39.96      5.85 o 
  -3   6   2    13074.34    13580.26    192.20 o 
  -2   6   2       28.49       66.54     16.69 o 
  -1   6   2     1697.87     1647.16     33.34 o 
   0   6   2        5.83      244.91     76.83 o 
   1   6   2      975.79      960.66     18.04 o 
   2   6   2     8185.79     8444.14    133.93 o 
   3   6   2     9859.83    10544.10    108.35 o 
   4   6   2     2216.05     2647.62     43.96 o 
   5   6   2     3445.29     3393.33     35.86 o 
   6   6   2      448.43      457.79     11.33 o 
   7   6   2    10454.12    10388.86     98.48 o 
   8   6   2       23.57       27.93      8.90 o 
   9   6   2    10445.15    10235.78    103.32 o 
  10   6   2       60.97       47.23      7.60 o 
  11   6   2     3167.15     3175.52     68.04 o 
  12   6   2       66.89       70.63      7.68 o 
  13   6   2     2796.59     2771.51     88.19 o 
  14   6   2      304.75      285.80     35.11 o 
  15   6   2      394.67      490.49     41.47 o 
 -16   7   2       16.84       11.46     26.38 o 
 -15   7   2     1407.01     1576.80     68.05 o 
 -14   7   2      182.47      154.83     12.11 o 
 -13   7   2     2480.84     2267.04     67.92 o 
 -12   7   2      235.63      211.33     11.35 o 
 -11   7   2     4022.84     3985.76     42.29 o 
 -10   7   2     1642.89     1546.54     26.14 o 
  -9   7   2      252.29      272.31     13.22 o 
  -8   7   2      170.04      195.42     10.31 o 
  -7   7   2      883.99      871.66     20.71 o 
  -6   7   2      611.00      666.24     16.55 o 
  -5   7   2     3536.10     3524.82     38.55 o 
  -4   7   2      969.29     1053.36     26.54 o 
  -3   7   2     5822.55     5837.26     86.23 o 
  -2   7   2      696.28      766.81     29.36 o 
  -1   7   2    13050.38    11942.06    487.47 o 
   0   7   2     1485.90     1500.49     31.24 o 
   1   7   2    28063.10    28868.91    498.93 o 
   2   7   2      324.55      330.19     11.04 o 
   3   7   2     4837.77     4744.60     55.34 o 
   4   7   2       15.30        9.13      8.34 o 
   5   7   2     7620.66     7620.92     71.06 o 
   6   7   2      573.60      598.51     14.58 o 
   7   7   2     2514.92     2472.23     28.50 o 
   8   7   2      570.40      607.69     16.88 o 
   9   7   2      227.72      237.42     12.88 o 
  10   7   2      251.21      271.63     12.78 o 
  11   7   2       80.55       97.30     10.21 o 
  12   7   2       38.97       45.42      6.85 o 
  13   7   2     1060.84      924.77     54.94 o 
  14   7   2        4.88       -3.79     34.84 o 
  15   7   2      439.18      490.30     41.48 o 
 -15   8   2      221.35      256.11     38.21 o 
 -14   8   2      426.84      374.62     23.81 o 
 -13   8   2     1438.16     1395.46     44.85 o 
 -12   8   2      356.80      354.94     12.32 o 
 -11   8   2     3143.39     3134.02     45.95 o 
 -10   8   2      150.77      168.36     10.63 o 
  -9   8   2    10658.02    10784.84    135.38 o 
  -8   8   2       49.15       43.24      8.79 o 
  -7   8   2     9809.09     9812.84    111.31 o 
  -6   8   2      148.34      141.73      9.12 o 
  -5   8   2    10190.35    10198.32    117.82 o 
  -4   8   2     1998.59     2021.00     39.87 o 
  -3   8   2     5149.65     5163.61     70.08 o 
  -2   8   2     2090.33     2185.09     64.33 o 
  -1   8   2     1831.65     1788.73     48.11 o 
   0   8   2     1666.31     1727.56     38.27 o 
   1   8   2      765.11      760.41     26.64 o 
   2   8   2     2080.37     2036.98     26.18 o 
   3   8   2      383.95      394.99     14.54 o 
   4   8   2      845.89      859.61     21.84 o 
   5   8   2     1960.06     1925.70     24.44 o 
   6   8   2      379.93      384.39     14.13 o 
   7   8   2     4997.24     5052.16     56.16 o 
   8   8   2      121.91      166.26     10.85 o 
   9   8   2     3672.84     3673.93     49.22 o 
  10   8   2       47.60       53.60      9.43 o 
  11   8   2     1685.91     1666.35     32.07 o 
  12   8   2        8.26       13.06      6.40 o 
  13   8   2     1187.44     1215.11     45.31 o 
  14   8   2      196.52      174.97     50.75 o 
 -14   9   2      478.85      503.73     20.30 o 
 -13   9   2      982.95      964.83     50.62 o 
 -12   9   2     1127.70     1073.75     20.42 o 
 -11   9   2      658.85      691.26     16.95 o 
 -10   9   2     3269.55     3218.19     55.24 o 
  -9   9   2      886.84      843.04     20.22 o 
  -8   9   2     2482.51     2469.13     35.73 o 
  -7   9   2      160.32      190.65     13.20 o 
  -6   9   2     5734.91     5669.61     65.22 o 
  -5   9   2     1187.11     1191.95     19.22 o 
  -4   9   2     5344.28     5209.64     68.39 o 
  -3   9   2     1957.87     2038.42     37.26 o 
  -2   9   2      976.12      933.30     35.50 o 
  -1   9   2     6458.89     6537.78    102.85 o 
   0   9   2      169.27      163.81     20.68 o 
   1   9   2     5604.26     5634.27    111.39 o 
   2   9   2     1506.29     1490.24     44.56 o 
   3   9   2     7135.55     7212.70    101.55 o 
   4   9   2     1221.08     1233.50     21.55 o 
   5   9   2     2175.20     2207.44     36.87 o 
   6   9   2     1424.74     1457.58     22.36 o 
   7   9   2      419.47      418.24     23.42 o 
   8   9   2     2402.60     2360.55     43.76 o 
   9   9   2       71.42       69.12     11.10 o 
  10   9   2     1870.29     1950.73     43.07 o 
  11   9   2       50.49       56.78      9.77 o 
  12   9   2     1249.84     1170.36     31.92 o 
  13   9   2      337.72      331.04     19.54 o 
 -13  10   2      230.39      221.79     13.00 o 
 -12  10   2      484.63      495.81     13.89 o 
 -11  10   2      138.89      161.61     14.74 o 
 -10  10   2      131.29      133.37     10.49 o 
  -9  10   2      195.09      312.05     49.85 o 
  -8  10   2      242.23      269.73     10.53 o 
  -7  10   2     1248.49     1249.21     25.41 o 
  -6  10   2      897.75      903.65     21.06 o 
  -5  10   2     1815.05     1898.88     43.96 o 
  -4  10   2     4174.89     4301.09     63.40 o 
  -3  10   2      197.49      237.69     20.88 o 
  -2  10   2     5356.42     5412.44     79.65 o 
  -1  10   2      294.42      272.40     24.64 o 
   0  10   2     6359.88     6486.68    107.66 o 
   1  10   2        3.91       -3.42     15.65 o 
   2  10   2     8297.10     8397.54    228.37 o 
   3  10   2       36.46       24.96      8.38 o 
   4  10   2     4594.26     4423.55     61.04 o 
   5  10   2      844.37      837.36     31.38 o 
   6  10   2     1286.94     1270.09     36.12 o 
   7  10   2     1198.02     1211.98     29.39 o 
   8  10   2      301.45      308.42     13.18 o 
   9  10   2      229.40      249.52     13.95 o 
  10  10   2       49.97       41.50     11.64 o 
  11  10   2      772.75      817.01     22.73 o 
  12  10   2       49.84       31.40     12.25 o 
 -12  11   2     1138.38     1123.48     25.58 o 
 -11  11   2        8.11       10.35     14.43 o 
 -10  11   2     1430.91     1451.87     33.54 o 
  -9  11   2      147.95      110.35     10.02 o 
  -8  11   2     3979.12     3837.74     64.36 o 
  -7  11   2        1.96        1.83      4.39 o 
  -6  11   2     1824.82     1755.57     42.39 o 
  -5  11   2       17.76       42.62     11.56 o 
  -4  11   2     1388.32     1355.72     29.51 o 
  -3  11   2      185.79      234.23     24.65 o 
  -2  11   2     1563.02     1534.94     28.45 o 
  -1  11   2      464.91      498.54     20.01 o 
   0  11   2       49.87       51.94     20.05 o 
   1  11   2      683.95      854.40     63.63 o 
   2  11   2        5.47       31.69     27.91 o 
   3  11   2     1413.12     1548.99     86.35 o 
   4  11   2     2161.20     2078.28     35.24 o 
   5  11   2      515.37      518.89     22.18 o 
   6  11   2     2353.07     2246.72     39.65 o 
   7  11   2      117.27      131.13     15.20 o 
   8  11   2     2709.91     2642.93     37.89 o 
   9  11   2       12.71       17.66     10.13 o 
  10  11   2     1701.82     1694.80     51.63 o 
  11  11   2       14.16       11.00     12.90 o 
 -11  12   2        2.80      707.06    485.15 o 
 -10  12   2      170.49      190.50     17.24 o 
  -9  12   2       10.73       22.78     14.25 o 
  -8  12   2       24.16        2.13     14.61 o 
  -7  12   2        0.03       38.03     13.24 o 
  -6  12   2      885.02      940.00     41.12 o 
  -5  12   2        3.47        7.57     12.88 o 
  -4  12   2      935.12      989.87     60.60 o 
  -3  12   2      274.29      247.38     51.51 o 
  -2  12   2     3887.93     3825.96     64.11 o 
  -1  12   2        6.41        0.09      8.67 o 
   0  12   2     4518.22     3961.86    356.76 o 
   1  12   2      187.26      215.87     47.72 o 
   2  12   2     4111.83     4363.96    110.06 o 
   3  12   2        0.03       17.15     20.39 o 
   4  12   2     5263.10     4854.17    100.06 o 
   5  12   2       39.39       38.14     14.18 o 
   6  12   2      873.66      853.99     23.88 o 
   7  12   2      135.55      162.44     22.82 o 
   8  12   2      449.59      377.97     40.12 o 
   9  12   2       25.02       -0.69     26.51 o 
  10  12   2        1.05       -6.39     15.42 o 
  -9  13   2       54.82       41.66     32.57 o 
  -8  13   2     1711.78     1717.09     41.82 o 
  -7  13   2       42.65       37.71     15.79 o 
  -6  13   2     2249.46     2289.88     44.97 o 
  -5  13   2       80.32      225.95    173.46 o 
  -4  13   2     1356.06     1389.92     36.36 o 
  -3  13   2      245.39      238.60     15.15 o 
  -2  13   2      992.04      964.58     60.22 o 
  -1  13   2      215.08      318.20    214.36 o 
   0  13   2       15.05       15.91      8.33 o 
   1  13   2       47.16       99.23     46.96 o 
   2  13   2       94.47      128.86     31.25 o 
   3  13   2      335.51      333.28     52.26 o 
   4  13   2      115.54      133.82     37.51 o 
   5  13   2      106.54       72.72     41.66 o 
   6  13   2     1044.57      963.21     54.93 o 
   7  13   2        3.98       20.19     29.22 o 
   8  13   2     1031.98      943.49     55.99 o 
  -7  14   2      560.00      496.89     62.11 o 
  -6  14   2       51.64       72.43     24.11 o 
  -5  14   2      177.32     1026.75    542.71 o 
  -4  14   2      297.31      371.91     60.60 o 
  -1  14   2       11.00       42.42     46.20 o 
   0  14   2     1111.55     1275.55     94.68 o 
   1  14   2        1.07      -16.60     27.25 o 
   2  14   2     1256.52     1375.53     87.11 o 
   4  14   2      741.43      893.79     79.53 o 
   5  14   2      210.71      258.91     61.38 o 
   6  14   2      389.22      431.92     53.02 o 
  -3  15   2      640.30      689.28     71.96 o 
  -2  15   2      204.32      221.11     41.30 o 
  -1  15   2      453.09      421.90     65.90 o 
   0  15   2       69.94       98.47     48.48 o 
 -17   0   3       19.45       23.48     41.66 o 
 -15   0   3      877.62     1050.65     53.40 o 
 -13   0   3     3004.87     3316.61     95.74 o 
 -11   0   3     7331.57     7728.85    143.18 o 
  -9   0   3    15238.74    15781.02    273.94 o 
  -7   0   3    27888.33    28552.60    470.55 o 
  -5   0   3    63310.24    68002.70   1230.03 o 
  -3   0   3    16430.76    17017.35    255.47 o 
  -1   0   3    15370.63    15724.68    309.80 o 
   3   0   3     5828.29     5863.84     84.08 o 
   5   0   3     1985.57     2050.69     31.13 o 
   7   0   3    15528.83    15501.46    203.69 o 
   9   0   3    12324.87    12138.56    151.53 o 
  11   0   3    10161.18    10217.32    295.41 o 
  13   0   3     4017.73     4194.76    145.43 o 
  15   0   3     1619.96     1716.38    101.50 o 
 -18   1   3       13.28        7.45     22.22 o 
 -17   1   3     1840.79     1993.62     61.10 o 
 -16   1   3        9.82       -5.74     19.38 o 
 -15   1   3     4214.66     4443.36     85.47 o 
 -14   1   3      355.87      326.77     28.32 o 
 -13   1   3     5233.43     5356.24     82.23 o 
 -12   1   3      885.82      957.02     49.85 o 
 -11   1   3     4884.22     4937.97     69.44 o 
 -10   1   3     1124.02     1207.59     38.98 o 
  -9   1   3     4027.36     4131.24     43.26 o 
  -8   1   3     4260.27     4411.41     32.90 o 
  -7   1   3     8740.86     9553.72     66.48 o 
  -6   1   3       19.26       66.25      6.86 o 
  -5   1   3     6484.60     6083.22     49.80 o 
  -4   1   3      799.22      707.74     10.23 o 
  -3   1   3    29965.92    30863.75    432.39 o 
  -2   1   3    11314.97    11474.31    120.44 o 
  -1   1   3    54620.43    57210.30    843.08 o 
   0   1   3    24186.28    25579.22    304.43 o 
   1   1   3    21960.00    22774.47    269.85 o 
   2   1   3    11044.60    10869.25    119.50 o 
   3   1   3    29060.27    29932.10    331.25 o 
   4   1   3     4277.75     4436.10     61.17 o 
   5   1   3    12780.51    12115.14    119.80 o 
   6   1   3     1278.95     1387.84     19.22 o 
   7   1   3     8590.62     8708.35     73.61 o 
   8   1   3      134.20      131.22      5.70 o 
   9   1   3      750.20      752.21     10.55 o 
  10   1   3      386.17      368.73     12.89 o 
  11   1   3        0.29       10.11      6.34 o 
  12   1   3      695.72      671.45     17.82 o 
  13   1   3      433.09      458.69     48.98 o 
  14   1   3       84.96      125.61     32.12 o 
  15   1   3      801.99      921.90     66.75 o 
  16   1   3       40.98       42.73     32.66 o 
 -18   2   3      644.58      656.75     58.65 o 
 -17   2   3       49.00       77.25     26.26 o 
 -16   2   3      708.73      639.12     43.59 o 
 -15   2   3      548.11      597.56     33.45 o 
 -14   2   3     1216.76     1261.49     38.00 o 
 -13   2   3     2514.04     2591.13     74.12 o 
 -12   2   3      592.55      635.75     26.01 o 
 -11   2   3     6290.42     6374.51     59.56 o 
 -10   2   3      440.67      479.42     14.17 o 
  -9   2   3    19778.15    19791.43    181.15 o 
  -8   2   3      104.83      128.45      4.93 o 
  -7   2   3    29525.06    31076.83    329.34 o 
  -6   2   3    13115.32    13805.05    109.09 o 
  -5   2   3    30450.33    32948.96    318.67 o 
  -4   2   3     2374.20     2350.75     20.79 o 
  -3   2   3     2295.82     2116.28     21.08 o 
  -2   2   3      766.71      754.74     13.70 o 
  -1   2   3     2878.96     2660.14     46.57 o 
   0   2   3    13019.10    13180.62    143.86 o 
   1   2   3    10993.12    11379.31    125.10 o 
   2   2   3    22631.46    23568.59    244.50 o 
   3   2   3     3576.86     3580.70     30.57 o 
   4   2   3    27256.30    29275.28    332.16 o 
   5   2   3     8242.09     7812.09     62.26 o 
   7   2   3    12213.53    12150.83    105.15 o 
   8   2   3      240.05      264.82      7.80 o 
   9   2   3     5169.60     4989.89     44.58 o 
  10   2   3       80.74       90.48     10.57 o 
  11   2   3     4669.64     4632.15     48.59 o 
  12   2   3       56.73       53.23      5.63 o 
  13   2   3     3926.14     3659.41    141.86 o 
  14   2   3       76.29       97.41     37.18 o 
  15   2   3      818.77     1039.25     69.36 o 
  16   2   3      328.44      434.82     59.46 o 
 -17   3   3     1014.41     1077.07    134.45 o 
 -16   3   3       80.29      101.81     27.75 o 
 -15   3   3     2326.04     2243.37     65.53 o 
 -14   3   3     1200.93     1190.31     50.25 o 
 -13   3   3     2439.46     2540.52     60.24 o 
 -12   3   3     2764.44     2617.11     47.48 o 
 -11   3   3     2873.33     2761.17     58.50 o 
 -10   3   3     4923.02     4910.47     85.26 o 
  -9   3   3      430.57      417.33     10.61 o 
  -8   3   3    14532.58    14848.19    138.01 o 
  -7   3   3      385.51      370.20      8.71 o 
  -6   3   3    20066.98    20123.98    191.67 o 
  -5   3   3     3728.71     3606.41     27.91 o 
  -4   3   3    14105.47    13740.40    128.01 o 
  -3   3   3    11494.31    11162.66     98.82 o 
  -2   3   3     9041.22     8967.47     81.10 o 
  -1   3   3     6520.29     6253.00     68.25 o 
   0   3   3     3256.33     3387.83     35.70 o 
   1   3   3    22135.21    22641.48    237.40 o 
   2   3   3       81.74      115.91      6.69 o 
   3   3   3    16304.97    15523.16    149.38 o 
   4   3   3     8783.31     8773.44    101.09 o 
   6   3   3     6984.35     6770.22     69.07 o 
   7   3   3     4030.01     4028.70     43.42 o 
   8   3   3     3030.36     2945.69     36.05 o 
   9   3   3      431.63      449.64     19.19 o 
  10   3   3     5397.94     5231.18     71.89 o 
  11   3   3       92.62       96.41      4.54 o 
  12   3   3     2997.71     2988.04     77.67 o 
  13   3   3      253.62      262.95     19.24 o 
  14   3   3     1061.88     1132.76     55.39 o 
  15   3   3      325.23      342.91     50.81 o 
  16   3   3      356.43      352.81     54.15 o 
 -17   4   3       36.32       76.98     41.28 o 
 -16   4   3     1703.00     1782.77     67.49 o 
 -15   4   3      372.01      402.39     38.25 o 
 -14   4   3     1838.94     1773.20     55.82 o 
 -13   4   3      881.35      826.57     37.97 o 
 -12   4   3     3675.89     3570.09     85.34 o 
 -11   4   3     1470.81     1408.15     22.83 o 
 -10   4   3      612.14      582.88     11.63 o 
  -9   4   3      840.20      803.47     11.78 o 
  -8   4   3       22.04       22.55      6.75 o 
  -7   4   3     8949.04     8980.82     80.01 o 
  -6   4   3     4484.43     4619.98     40.85 o 
  -5   4   3    10591.86    10758.24     94.20 o 
  -4   4   3    17256.00    17691.15    296.32 o 
  -3   4   3      107.79      162.33      8.07 o 
  -2   4   3    28908.04    30074.50    400.53 o 
  -1   4   3     1221.35     1105.63     17.42 o 
   0   4   3    48473.31    52260.54    683.90 o 
   1   4   3     8689.90     8724.30     87.66 o 
   2   4   3    27717.76    28325.10    323.76 o 
   3   4   3        5.75       27.44      8.26 o 
   4   4   3    12700.00    12468.23    119.68 o 
   5   4   3     3837.49     3636.96     40.58 o 
   6   4   3     6292.66     5943.01     58.72 o 
   7   4   3     4303.13     4094.39     40.49 o 
   8   4   3     1840.88     1775.69     22.86 o 
   9   4   3     1496.24     1421.72     28.48 o 
  10   4   3      634.01      679.73     18.06 o 
  11   4   3      965.18     1024.65     31.76 o 
  12   4   3        9.79       20.80      6.05 o 
  13   4   3      738.40      759.65     24.60 o 
  14   4   3      166.65      169.78     39.77 o 
  15   4   3      175.45      197.41     35.78 o 
  16   4   3      427.44      522.81    129.90 o 
 -17   5   3       21.67        7.45     34.47 o 
 -16   5   3      102.42       95.58     29.64 o 
 -15   5   3      122.27      113.10     34.46 o 
 -14   5   3      887.92      883.78     41.22 o 
 -13   5   3       55.74       61.29      7.64 o 
 -12   5   3     3044.09     2989.16     44.48 o 
 -11   5   3      492.21      488.14     17.03 o 
 -10   5   3     5558.06     5640.86     52.62 o 
  -9   5   3      202.99      198.63     11.97 o 
  -8   5   3     8364.62     8337.89     73.85 o 
  -7   5   3        6.50        4.71      4.77 o 
  -6   5   3    17651.19    17831.10    170.74 o 
  -5   5   3        2.56        5.27      4.55 o 
  -4   5   3    11677.91    11348.46    123.10 o 
  -3   5   3      192.06      135.88     13.73 o 
  -2   5   3     6355.98     6067.58     93.06 o 
  -1   5   3      173.58      145.15     22.25 o 
   0   5   3     2162.98     2022.53     37.35 o 
   1   5   3    21517.32    22205.73    500.60 o 
   2   5   3        5.78       22.05     10.23 o 
   3   5   3     2696.56     2583.87     51.71 o 
   4   5   3     3400.27     3234.29     39.01 o 
   5   5   3      768.21      780.22     21.96 o 
   6   5   3     8436.20     8319.94     78.12 o 
   7   5   3      917.09      912.12     15.73 o 
   8   5   3     7014.38     7010.76     76.74 o 
   9   5   3      322.10      319.85     16.80 o 
  10   5   3     6135.89     6081.21     79.80 o 
  11   5   3       10.21       18.06      9.25 o 
  12   5   3     3607.05     3766.96     82.20 o 
  13   5   3      493.45      413.04     29.63 o 
  14   5   3     2021.03     2074.45     71.08 o 
  15   5   3        1.70       15.15     37.87 o 
 -16   6   3     2137.58     2330.14     89.90 o 
 -15   6   3       21.43       14.95     21.10 o 
 -14   6   3     1704.00     1609.68     64.61 o 
 -13   6   3      113.88      116.76      7.21 o 
 -12   6   3     4807.35     4530.51     67.32 o 
 -11   6   3        8.28        9.89      6.76 o 
 -10   6   3       66.54       57.15      9.10 o 
  -9   6   3      461.18      512.22     14.98 o 
  -8   6   3      151.60      144.58      9.13 o 
  -7   6   3      608.09      607.91     27.75 o 
  -6   6   3      340.76      347.46     16.01 o 
  -5   6   3      171.70      169.21      7.91 o 
  -4   6   3     7599.39     7487.73     95.06 o 
  -3   6   3      577.00      614.77     26.54 o 
  -2   6   3    17642.84    16985.90    232.79 o 
  -1   6   3       94.68      131.75     13.81 o 
   0   6   3    41162.16    42386.66    708.50 o 
   1   6   3     2767.00     2811.39     48.80 o 
   2   6   3     9153.63     8675.12    139.39 o 
   3   6   3       14.18       14.90      9.12 o 
   4   6   3    14950.60    14968.51    179.71 o 
   5   6   3     2658.34     2747.13     38.23 o 
   6   6   3    12788.90    12870.40    129.83 o 
   7   6   3        4.43       21.72      7.54 o 
   8   6   3     2172.52     2159.85     26.38 o 
   9   6   3       55.24       45.50     10.02 o 
  10   6   3       10.04       17.35      8.75 o 
  11   6   3      102.66       99.67      8.35 o 
  12   6   3      235.89      315.25     14.13 o 
  13   6   3       19.29       35.93     13.73 o 
  14   6   3      154.16       85.59     77.26 o 
  15   6   3       21.40      -33.33     42.42 o 
 -16   7   3        9.78       15.54     29.64 o 
 -15   7   3      131.14      131.04     26.76 o 
 -14   7   3      934.30      912.06     41.33 o 
 -13   7   3      301.50      270.14     12.83 o 
 -12   7   3     3191.78     2994.84     69.95 o 
 -11   7   3        7.70       14.25      7.02 o 
 -10   7   3     3559.70     3523.29     48.00 o 
  -9   7   3        3.54        7.62      9.46 o 
  -8   7   3    10965.79    10710.11    119.16 o 
  -7   7   3       40.77       45.61      7.60 o 
  -6   7   3    15889.66    15660.71    174.52 o 
  -5   7   3      495.56      522.62     16.81 o 
  -4   7   3    14991.57    15294.77    185.29 o 
  -3   7   3      228.67      257.94     16.71 o 
  -2   7   3     2031.72     1959.93     38.99 o 
  -1   7   3      445.76      443.21     19.94 o 
   0   7   3       68.00       71.93     14.12 o 
   1   7   3       13.44       33.68     13.43 o 
   2   7   3      552.78      571.77     21.20 o 
   3   7   3      737.91      731.58     26.89 o 
   4   7   3     1566.65     1469.91     24.09 o 
   5   7   3      474.51      500.84     26.35 o 
   6   7   3     5522.72     5569.60     55.45 o 
   7   7   3       38.82       33.74      9.01 o 
   8   7   3     8004.07     7831.47     89.06 o 
   9   7   3        1.07        8.55      9.06 o 
  10   7   3     2447.53     2535.58     55.41 o 
  11   7   3       21.46       33.19     10.58 o 
  12   7   3     1708.04     1736.97     57.02 o 
  13   7   3       14.07        5.31      8.75 o 
  14   7   3     1202.01     1249.04     84.08 o 
 -15   8   3      103.14       86.56     50.37 o 
 -14   8   3     1412.39     1365.90     34.44 o 
 -13   8   3      389.53      374.94     16.71 o 
 -12   8   3     2836.63     2653.06     29.33 o 
 -11   8   3     1033.55     1020.44     17.83 o 
 -10   8   3     1581.55     1518.70     30.75 o 
  -9   8   3     1918.91     1940.09     29.01 o 
  -8   8   3       21.99       23.95      7.96 o 
  -7   8   3     1878.91     2026.18     41.28 o 
  -6   8   3      495.49      511.43     12.94 o 
  -5   8   3     1715.01     1798.79     65.22 o 
  -4   8   3      638.50      663.11     20.32 o 
  -3   8   3      783.34      781.96     32.69 o 
  -2   8   3     5808.51     5749.98     89.94 o 
  -1   8   3      591.62      557.80     24.95 o 
   0   8   3    11754.17    11643.59    170.05 o 
   1   8   3      249.21      266.50     24.07 o 
   2   8   3     7961.18     7855.69    123.04 o 
   3   8   3      548.17      546.78     27.93 o 
   4   8   3     5158.77     5478.48     82.79 o 
   5   8   3      121.07      119.07     12.62 o 
   6   8   3     2155.64     2167.13     56.46 o 
   7   8   3      357.21      341.94     15.10 o 
   8   8   3     1320.90     1305.69     24.73 o 
   9   8   3     1334.47     1269.89     24.18 o 
  10   8   3        6.59       17.98     12.33 o 
  11   8   3      821.56      792.30     24.39 o 
  12   8   3       48.64       28.94     10.76 o 
  13   8   3      562.00      545.78     24.19 o 
  14   8   3      346.47      443.87     59.84 o 
 -14   9   3      178.26      167.73     26.77 o 
 -13   9   3      774.96      711.28     41.72 o 
 -12   9   3      818.17      775.20     17.56 o 
 -11   9   3      570.39      557.00     15.68 o 
 -10   9   3     1217.41     1194.45     20.61 o 
  -9   9   3       26.85       35.97     12.03 o 
  -8   9   3     6547.20     6487.51     78.62 o 
  -7   9   3        3.91       11.50      9.18 o 
  -6   9   3     4927.86     5036.95     86.58 o 
  -5   9   3     2112.76     2111.28     37.61 o 
  -4   9   3     4894.99     5123.24    162.64 o 
  -3   9   3     3100.62     3122.88     59.41 o 
  -2   9   3     1885.85     1994.59     44.76 o 
  -1   9   3     6191.82     6271.72    100.25 o 
   0   9   3      152.51      227.89     22.67 o 
   1   9   3     6189.37     6313.77    103.01 o 
   2   9   3      394.16      441.31     29.70 o 
   3   9   3     1373.77     1411.22     45.30 o 
   4   9   3     1493.22     1589.93     43.75 o 
   5   9   3     3222.57     3252.42     70.54 o 
   6   9   3      980.64     1044.37     29.62 o 
   7   9   3     1496.07     1473.56     30.24 o 
   8   9   3     1305.13     1303.66     38.02 o 
   9   9   3      916.41      917.46     32.32 o 
  10   9   3     1131.92     1149.16     26.69 o 
  11   9   3        1.58        4.69      8.25 o 
  12   9   3      651.77      639.57     28.32 o 
  13   9   3      103.39       56.26     17.72 o 
 -13  10   3      719.76      655.29     23.42 o 
 -12  10   3      244.58      269.88     12.21 o 
 -11  10   3     1249.11     1244.91     19.89 o 
 -10  10   3      803.89      776.65     16.46 o 
  -9  10   3     2770.07     2729.05     50.30 o 
  -8  10   3        1.61       -2.06      5.93 o 
  -7  10   3     2086.03     2221.60    166.21 o 
  -6  10   3       85.14      110.43     13.62 o 
  -5  10   3     3507.42     3550.21     59.48 o 
  -4  10   3      164.77      240.78     16.51 o 
  -3  10   3     1437.77     1458.17     30.07 o 
  -2  10   3     1449.78     1701.07    112.79 o 
  -1  10   3      262.42      261.20     27.87 o 
   0  10   3     1549.24     1606.94     61.73 o 
   1  10   3      154.00      157.90     23.20 o 
   2  10   3     4192.10     4474.13    329.72 o 
   3  10   3      828.43      771.25     37.25 o 
   4  10   3      874.95      963.14     44.37 o 
   5  10   3      684.54      752.41     53.17 o 
   6  10   3      600.86      607.73     30.07 o 
   7  10   3     2083.68     2169.19     45.43 o 
   8  10   3      538.36      599.56     31.05 o 
   9  10   3     2072.42     2053.21     36.12 o 
  10  10   3        0.37      -11.30     11.30 o 
  11  10   3     1322.41     1160.69     90.09 o 
  12  10   3       67.29       41.59     14.51 o 
 -12  11   3      109.85      163.67     24.03 o 
 -11  11   3      642.33      622.66     31.59 o 
 -10  11   3       96.57      128.87     23.72 o 
  -9  11   3        5.29       22.97     14.94 o 
  -8  11   3      909.17     1038.32     34.29 o 
  -7  11   3      430.24      449.06     22.32 o 
  -6  11   3      623.18      702.11     31.05 o 
  -5  11   3      753.52      792.11     22.74 o 
  -4  11   3      324.35      362.06     17.65 o 
  -3  11   3     1518.18     1545.81     50.91 o 
  -2  11   3      284.50      217.74     33.03 o 
  -1  11   3     5111.59     5074.94     92.34 o 
   0  11   3      145.37      137.58     23.92 o 
   1  11   3     7159.72     7061.79    123.69 o 
   2  11   3       63.45       40.93     23.84 o 
   3  11   3     6218.65     6463.84    127.76 o 
   4  11   3      379.83      406.71     30.84 o 
   5  11   3     3023.37     2985.07     86.27 o 
   6  11   3      410.82      501.40     46.46 o 
   7  11   3      978.66      980.49     35.42 o 
   8  11   3      155.41      194.12     28.97 o 
   9  11   3      343.49      304.00     23.58 o 
  10  11   3      204.85      199.17     55.34 o 
  11  11   3        0.62        2.21     12.20 o 
 -11  12   3     1004.44     1021.46     52.94 o 
 -10  12   3        0.35      -11.41     11.41 o 
  -9  12   3     3062.13     2934.30    112.86 o 
  -8  12   3       25.42       29.74     17.08 o 
  -7  12   3     2816.61     2726.57    102.06 o 
  -6  12   3      106.03      143.32     18.83 o 
  -5  12   3     4379.98     4435.20     84.34 o 
  -4  12   3        2.65        5.67     13.94 o 
  -3  12   3     2064.68     2030.88     44.35 o 
  -2  12   3       56.65       42.82     18.66 o 
  -1  12   3     1104.36     1205.60     54.35 o 
   0  12   3        3.03       62.97     29.97 o 
   1  12   3      313.21      348.13     44.28 o 
   3  12   3      292.50      238.36     83.61 o 
   4  12   3      175.47      206.51     35.41 o 
   5  12   3      754.19      727.10     33.58 o 
   6  12   3       19.37       32.58     11.48 o 
   7  12   3     2104.24     2132.59     48.54 o 
   8  12   3        0.34       -5.54     16.54 o 
   9  12   3     1089.47     1098.69     42.80 o 
  10  12   3        0.16       -1.81     13.94 o 
  -9  13   3      345.90      364.13     29.98 o 
  -8  13   3      131.67      104.83     20.99 o 
  -7  13   3       19.20       26.88     17.81 o 
  -6  13   3       26.21       37.87     16.66 o 
  -5  13   3      195.22      249.05     19.52 o 
  -4  13   3      377.51      346.15     37.12 o 
  -3  13   3     1580.03     1548.99     61.35 o 
  -2  13   3      273.49      304.75    155.28 o 
  -1  13   3     2330.44     2365.76     54.18 o 
   0  13   3       20.61      121.30     68.55 o 
   1  13   3     1810.83     1876.26     86.04 o 
   2  13   3        0.52       -1.71     22.08 o 
   3  13   3     2204.77     2238.76     62.17 o 
   4  13   3       26.56        5.90     11.90 o 
   5  13   3     1407.01     1452.34     50.58 o 
   6  13   3       32.15      267.17    175.09 o 
   7  13   3      552.02      581.48     46.87 o 
   8  13   3       30.92       39.52     28.53 o 
  -7  14   3     1722.71     1886.05     90.89 o 
  -6  14   3       21.99       18.28     29.92 o 
  -3  14   3      671.37      786.23     76.50 o 
   1  14   3       49.63       53.87     30.94 o 
   2  14   3      551.15      952.75    290.86 o 
   3  14   3       11.42        9.85     36.36 o 
   4  14   3      144.23       95.28     42.88 o 
   5  14   3      383.12      407.69     42.09 o 
   6  14   3      108.61      126.16     36.68 o 
   0  15   3       64.80       58.55     35.37 o 
   1  15   3      917.96     1175.16     57.29 o 
   2  15   3       18.76       34.09     48.48 o 
 -18   0   4     2261.28     2451.11    131.04 o 
 -16   0   4     2400.65     2240.42   1230.86 o 
 -14   0   4     4897.24     5114.03    118.19 o 
 -12   0   4     4341.04     4524.54    109.07 o 
 -10   0   4     9276.39     9387.52     94.39 o 
  -8   0   4     2574.93     2543.07     38.85 o 
  -6   0   4     1676.71     1605.75     27.33 o 
  -4   0   4     4503.95     4430.33    168.15 o 
  -2   0   4    44900.68    46423.15    937.98 o 
   0   0   4    41952.91    44177.53    888.74 o 
   2   0   4    35030.70    36551.77    678.24 o 
   4   0   4    38199.85    40800.26    782.94 o 
   6   0   4    12880.11    12070.32    133.62 o 
   8   0   4     8519.16     8673.72    105.61 o 
  10   0   4      729.98      730.18     33.56 o 
  12   0   4      123.97      153.69      9.85 o 
  14   0   4      616.15      605.96     69.69 o 
  16   0   4      854.98     1015.74     90.89 o 
 -18   1   4      212.88      204.35     52.40 o 
 -17   1   4       58.59       53.14     31.22 o 
 -16   1   4        7.89       20.07     24.26 o 
 -15   1   4      652.35      683.91     36.77 o 
 -14   1   4      936.19     1028.55     44.36 o 
 -13   1   4      411.98      382.70     33.88 o 
 -12   1   4     3216.05     3338.57     79.84 o 
 -11   1   4      159.37      140.53     25.14 o 
 -10   1   4     9067.17     9200.61     77.48 o 
  -9   1   4       35.84       44.63      3.74 o 
  -8   1   4    11750.82    11064.50     93.57 o 
  -7   1   4     2886.41     3119.50     26.68 o 
  -6   1   4    19870.11    19565.88    181.97 o 
  -5   1   4      959.70     1055.83     13.63 o 
  -4   1   4    26484.55    27851.69    337.88 o 
  -3   1   4       92.74      161.02      8.16 o 
  -2   1   4     1815.02     1689.67     26.32 o 
  -1   1   4     1106.73     1061.13     18.40 o 
   0   1   4     3715.32     3831.88     43.90 o 
   1   1   4    12626.18    12718.15    137.36 o 
   2   1   4      770.83      817.72     17.36 o 
   3   1   4    19359.99    19870.32    224.56 o 
   4   1   4     1172.35     1183.81     18.63 o 
   5   1   4      152.88      132.47      7.02 o 
   6   1   4     8667.67     8598.69     78.55 o 
   7   1   4     2447.16     2516.67     38.50 o 
   8   1   4     8733.22     8508.79     78.05 o 
   9   1   4      317.33      269.28      9.15 o 
  10   1   4     6451.85     6384.21     60.03 o 
  11   1   4        0.40        1.70      4.64 o 
  12   1   4     4644.62     4521.09    115.37 o 
  13   1   4       57.52       44.90      8.42 o 
  14   1   4     3264.51     3506.03    119.56 o 
  15   1   4       35.18       33.48     36.33 o 
  16   1   4      635.26      677.80     70.25 o 
 -18   2   4     1464.87     1639.29     89.13 o 
 -17   2   4       17.26       29.88     26.93 o 
 -16   2   4     1481.99     1518.48     56.41 o 
 -15   2   4      248.20      303.97     54.15 o 
 -14   2   4     4085.74     4206.30     88.67 o 
 -13   2   4     2504.92     2473.61     60.93 o 
 -12   2   4     5309.82     5228.26    103.52 o 
 -11   2   4     2768.60     2653.07     40.42 o 
 -10   2   4     3070.35     2809.63     50.62 o 
  -9   2   4     6533.30     6652.25     57.33 o 
  -8   2   4     1943.91     2115.77     19.82 o 
  -6   2   4     3206.71     3371.99     28.73 o 
  -5   2   4     6959.96     7051.65     60.70 o 
  -4   2   4      693.90      580.07     12.41 o 
  -3   2   4      598.52      561.11     12.57 o 
  -2   2   4    13223.67    12179.35    144.53 o 
  -1   2   4     1295.03     1206.52     21.75 o 
   0   2   4    30910.69    31951.09    412.29 o 
   1   2   4     3501.64     3378.51     35.84 o 
   2   2   4    27105.74    27186.15    337.43 o 
   3   2   4      296.50      327.53      9.39 o 
   4   2   4    13805.67    13425.87    130.22 o 
   5   2   4       18.81       27.82      6.33 o 
   6   2   4     2888.60     2665.20     30.15 o 
   7   2   4     1992.56     1973.66     21.50 o 
   8   2   4     3591.78     3681.53     34.95 o 
   9   2   4     1782.27     1773.91     18.78 o 
  10   2   4      403.35      397.59     21.14 o 
  11   2   4     1229.65     1233.32     15.05 o 
  12   2   4       86.75       87.64      9.23 o 
  13   2   4      325.07      323.86     17.16 o 
  14   2   4      481.38      528.63     45.26 o 
  15   2   4      220.37      208.84     38.55 o 
  16   2   4      411.78      488.77     51.41 o 
 -17   3   4      647.85      701.37     40.62 o 
 -16   3   4        6.99        5.70     21.20 o 
 -15   3   4     2046.86     2076.42     55.64 o 
 -14   3   4      767.02      793.97     39.72 o 
 -13   3   4     1025.84      961.88     27.73 o 
 -12   3   4     2627.81     2551.43     46.33 o 
 -11   3   4     1304.76     1266.68     28.78 o 
 -10   3   4     8927.29     8817.63     80.45 o 
  -9   3   4     3224.87     3292.18     31.73 o 
  -8   3   4    11699.77    11525.13    106.29 o 
  -7   3   4      274.75      330.26     10.53 o 
  -6   3   4    39869.39    41944.68    481.32 o 
  -5   3   4     2794.26     2546.82     26.61 o 
  -4   3   4    23676.13    23266.58    246.53 o 
  -3   3   4    11344.56    11286.07    119.31 o 
  -2   3   4     7901.39     7339.27     76.27 o 
  -1   3   4     5190.69     4941.13     63.74 o 
   0   3   4    17680.23    17806.80    209.25 o 
   1   3   4    14905.55    14401.10    156.63 o 
   2   3   4      907.94      935.56     13.29 o 
   3   3   4    24711.12    25367.63    284.47 o 
   4   3   4      125.09      153.55      9.54 o 
   5   3   4     6068.21     5930.57     55.78 o 
   6   3   4     6359.11     6468.79     68.09 o 
   7   3   4     4371.32     4429.24     39.03 o 
   8   3   4     3745.12     3651.88     47.45 o 
   9   3   4     1050.13     1089.00     21.61 o 
  10   3   4     2135.49     2122.96     30.01 o 
  11   3   4        3.36       11.54      4.28 o 
  12   3   4     2058.24     2021.40     26.96 o 
  13   3   4      111.98       94.44     11.89 o 
  14   3   4      919.45      892.22     62.61 o 
  15   3   4      150.95      144.42     35.59 o 
  16   3   4      362.23      354.49     65.14 o 
 -17   4   4        1.19      -23.83     28.35 o 
 -16   4   4      649.39      685.97     35.93 o 
 -15   4   4      159.36      194.54     24.41 o 
 -14   4   4     1824.21     1687.46     58.67 o 
 -13   4   4     2074.53     2057.05     31.34 o 
 -12   4   4     1486.63     1366.62     35.15 o 
 -11   4   4     5177.02     5248.69     76.56 o 
 -10   4   4      194.15      222.77     11.52 o 
  -9   4   4     8079.50     8228.54     74.49 o 
  -8   4   4     1429.21     1492.71     17.41 o 
  -7   4   4    19472.76    19175.06    531.37 o 
  -6   4   4     1391.54     1491.98     20.15 o 
  -5   4   4    20504.93    20252.00    238.68 o 
  -4   4   4     7130.65     7124.20     66.73 o 
  -3   4   4    15134.45    15251.55    153.88 o 
  -2   4   4     7708.29     7421.33     76.24 o 
  -1   4   4     3635.02     3486.54     43.05 o 
   0   4   4     5428.68     5228.42     57.91 o 
   1   4   4      783.47      780.08     14.54 o 
   2   4   4    12591.13    12430.71    141.13 o 
   3   4   4       35.59       52.90      6.99 o 
   4   4   4    11680.19    11606.89    129.04 o 
   5   4   4     1925.38     1849.32     25.03 o 
   6   4   4     7212.67     6900.17     69.39 o 
   7   4   4     4793.99     4876.05     53.65 o 
   8   4   4     1849.91     1808.67     24.32 o 
   9   4   4     4674.91     4743.14     53.17 o 
  10   4   4        1.65       -0.41      5.13 o 
  11   4   4     3305.04     3376.41     67.82 o 
  12   4   4       40.69       49.42      5.11 o 
  13   4   4     2545.69     2503.05     79.92 o 
  14   4   4      101.28      121.77     31.55 o 
  15   4   4      860.82      825.62     78.77 o 
 -17   5   4     1881.23     2043.09     88.26 o 
 -16   5   4       10.48       24.96     25.10 o 
 -15   5   4     2393.05     2478.25     62.21 o 
 -14   5   4      131.42      121.65     11.94 o 
 -13   5   4     2777.80     2611.47     66.79 o 
 -12   5   4      363.73      338.67      7.63 o 
 -11   5   4     3324.45     3253.14     34.07 o 
 -10   5   4       35.56       42.72      6.11 o 
  -9   5   4     1547.26     1514.87     17.63 o 
  -8   5   4     2159.56     2106.86     21.74 o 
  -7   5   4       56.24       48.78      7.89 o 
  -6   5   4     8217.88     8203.64     80.57 o 
  -5   5   4     5892.33     6141.33     67.42 o 
  -4   5   4     1868.63     1832.18     22.42 o 
  -3   5   4     6195.65     6031.52     72.91 o 
  -2   5   4       37.34       44.75      4.11 o 
  -1   5   4    24627.23    25172.99    273.44 o 
   0   5   4     2409.68     2410.25     35.82 o 
   1   5   4    41226.20    42678.78    545.08 o 
   2   5   4     3531.12     3686.54     35.89 o 
   3   5   4    29428.06    29512.57    345.09 o 
   4   5   4      514.90      535.72     13.68 o 
   5   5   4    21022.99    20969.73    269.56 o 
   6   5   4     1047.81     1034.79     24.63 o 
   7   5   4     4803.56     4770.54     50.58 o 
   8   5   4     1145.53     1072.18     21.91 o 
   9   5   4     2633.07     2487.04     32.66 o 
  10   5   4      356.84      373.22     15.28 o 
  11   5   4        3.80        3.57      6.82 o 
  12   5   4      253.20      287.22     14.79 o 
  13   5   4      116.43      112.63     11.91 o 
  14   5   4      205.06      183.78     40.44 o 
  15   5   4      409.50      415.84     64.38 o 
 -16   6   4        0.13      -14.01     23.47 o 
 -15   6   4      183.96      227.10     42.04 o 
 -14   6   4       70.07       66.45      8.83 o 
 -13   6   4     1333.35     1287.30     26.14 o 
 -12   6   4       32.77       41.69      6.81 o 
 -11   6   4     3433.95     3441.95     34.20 o 
 -10   6   4        0.87        4.67      5.60 o 
  -9   6   4     7372.15     7322.33     72.80 o 
  -8   6   4       91.80       99.02      9.40 o 
  -7   6   4    11989.36    11936.73    127.49 o 
  -6   6   4        2.76        4.78      7.20 o 
  -5   6   4    16257.16    15944.53    192.98 o 
  -4   6   4      121.72      139.07     16.00 o 
  -3   6   4    10936.67    10742.68    147.62 o 
  -2   6   4     1456.30     1482.38     47.01 o 
  -1   6   4     5415.83     5313.22     83.99 o 
   0   6   4       98.02      147.70      7.98 o 
   1   6   4     3456.99     3581.47     40.48 o 
   2   6   4        0.43       11.78      5.91 o 
   3   6   4        4.52       49.27     23.95 o 
   4   6   4      109.72      134.45     11.53 o 
   5   6   4     3168.18     3148.35     53.68 o 
   6   6   4       41.13       57.48     10.77 o 
   7   6   4    10478.21    10303.95    115.04 o 
   8   6   4      274.52      253.44     16.41 o 
   9   6   4     5143.03     5155.74     61.79 o 
  10   6   4       57.16       80.45     13.38 o 
  11   6   4     3035.11     3102.90     56.62 o 
  12   6   4        1.34        3.36      8.45 o 
  13   6   4     2736.39     2766.33     49.96 o 
  14   6   4        2.00        6.82     34.09 o 
 -16   7   4       23.72       27.40     22.84 o 
 -15   7   4     2245.98     2295.51     98.47 o 
 -14   7   4       13.97       16.55     10.79 o 
 -13   7   4     2535.42     2430.14     43.61 o 
 -12   7   4      340.46      339.64     13.49 o 
 -11   7   4     3629.77     3519.16     51.81 o 
 -10   7   4     1676.53     1567.77     34.68 o 
  -9   7   4      327.69      333.67     14.43 o 
  -8   7   4      131.87      139.30     23.49 o 
  -7   7   4      145.58      139.51     12.59 o 
  -6   7   4       10.85       35.41     11.15 o 
  -5   7   4      515.01      470.98     22.11 o 
  -4   7   4       60.31       82.93     14.92 o 
  -3   7   4     4074.86     3969.70     58.99 o 
  -2   7   4      995.22     1033.26     31.40 o 
  -1   7   4    11914.72    11659.56    162.33 o 
   0   7   4      640.82      648.78     23.93 o 
   1   7   4    18538.94    17980.34    262.18 o 
   2   7   4      191.10      206.10      9.43 o 
   3   7   4    10058.78     9787.85    117.18 o 
   4   7   4      226.77      244.69     15.69 o 
   5   7   4     8503.96     8562.11    119.37 o 
   6   7   4      112.78      142.46     13.04 o 
   7   7   4     3372.61     3351.23     44.04 o 
   8   7   4       32.90       43.04     12.72 o 
   9   7   4      420.96      397.51     15.96 o 
  10   7   4      210.78      217.96     14.38 o 
  11   7   4       10.07       14.35     12.62 o 
  12   7   4      238.79      261.97     11.41 o 
  13   7   4      122.48      144.38     17.74 o 
  14   7   4      101.99      125.74     46.96 o 
 -15   8   4       74.43      106.86     32.19 o 
 -14   8   4      302.42      326.59     34.84 o 
 -13   8   4      603.25      590.73     17.28 o 
 -12   8   4      819.32      789.39     17.28 o 
 -11   8   4     2569.39     2560.83     90.90 o 
 -10   8   4       92.79      104.16     10.41 o 
  -9   8   4     6919.85     7007.11     98.71 o 
  -8   8   4      804.54      854.59     23.85 o 
  -7   8   4     9163.00     9131.96    115.46 o 
  -6   8   4      350.79      322.32     20.12 o 
  -5   8   4    17467.54    17456.04    232.05 o 
  -4   8   4     2297.80     2303.49     46.75 o 
  -3   8   4    10619.49    10356.95    162.94 o 
  -2   8   4      767.95      810.22     34.22 o 
  -1   8   4     6154.49     6175.10     94.63 o 
   0   8   4     3833.84     3916.39     67.62 o 
   1   8   4      930.24      942.67     31.15 o 
   2   8   4     1191.19     1245.95     34.23 o 
   3   8   4      149.53      104.89     13.34 o 
   4   8   4     3144.28     3117.22     50.17 o 
   5   8   4     1739.21     1682.05     32.95 o 
   6   8   4     1304.09     1261.32     29.94 o 
   7   8   4     4077.04     3943.88     52.62 o 
   8   8   4      719.52      719.79     19.40 o 
   9   8   4     1592.97     1569.55     27.53 o 
  10   8   4      339.01      327.26     14.98 o 
  11   8   4     1596.91     1520.99     28.70 o 
  12   8   4       24.73       -2.59      9.93 o 
  13   8   4     1160.04     1177.54     67.59 o 
 -14   9   4      228.21      243.88     19.40 o 
 -13   9   4     1025.10      898.47     49.20 o 
 -12   9   4      702.92      655.01     15.74 o 
 -11   9   4     2108.07     1998.25     84.92 o 
 -10   9   4     1552.02     1546.06     28.17 o 
  -9   9   4       18.91       12.20     11.24 o 
  -8   9   4     5796.00     5932.83     85.45 o 
  -7   9   4       78.11       59.30     17.31 o 
  -6   9   4     7240.81     7329.87    110.31 o 
  -5   9   4      117.57      127.39     18.83 o 
  -4   9   4     8382.79     8281.54    130.73 o 
  -3   9   4     3549.81     3558.90     67.52 o 
  -2   9   4      981.69      988.60     34.97 o 
  -1   9   4     4799.08     4690.09     82.43 o 
   0   9   4      589.85      646.31     34.33 o 
   1   9   4     7407.48     7361.71    119.33 o 
   2   9   4      632.22      584.00     45.17 o 
   3   9   4     1125.54     1227.70     42.05 o 
   4   9   4      140.33      128.56     19.61 o 
   5   9   4     2179.84     2228.65     47.59 o 
   6   9   4      152.77      147.88     17.47 o 
   7   9   4     1426.25     1437.62     27.67 o 
   8   9   4     2622.31     2624.41     45.75 o 
   9   9   4      203.73      203.35     14.39 o 
  10   9   4      991.90     1045.09     23.50 o 
  11   9   4        0.02        5.96     10.36 o 
  12   9   4      781.02      765.10     34.42 o 
 -13  10   4      120.39      136.05     12.24 o 
 -12  10   4      967.74      821.40     39.72 o 
 -11  10   4      262.89      265.81     14.73 o 
 -10  10   4      257.17      244.87     17.23 o 
  -9  10   4      307.82      350.67     33.38 o 
  -8  10   4      448.38      416.95     22.62 o 
  -7  10   4     2113.84     2315.58    119.28 o 
  -6  10   4      429.80      431.01     23.84 o 
  -5  10   4     2413.24     2648.17    149.05 o 
  -4  10   4     2684.24     2635.94     44.85 o 
  -3  10   4      307.48      365.27     35.93 o 
  -2  10   4     4267.71     4257.36     77.74 o 
  -1  10   4        9.82       21.16     16.49 o 
   0  10   4     7538.47     7144.08    223.47 o 
   1  10   4       28.79       29.75     16.61 o 
   2  10   4     4060.42     3833.93    266.19 o 
   3  10   4       57.44       35.81     16.33 o 
   4  10   4     5932.04     6009.65    141.57 o 
   5  10   4      491.96      466.51     31.93 o 
   6  10   4     2545.94     2555.31     56.10 o 
   7  10   4     1168.94     1112.52     34.33 o 
   8  10   4     1351.33     1341.19     29.92 o 
   9  10   4      494.47      549.35     23.24 o 
  10  10   4      122.35      107.52     22.09 o 
  11  10   4      498.99      461.63     25.24 o 
  12  10   4       36.83       33.00     21.37 o 
 -12  11   4      630.44      572.54     24.30 o 
 -11  11   4      123.70      165.52     23.98 o 
 -10  11   4     1814.97     1739.64     37.25 o 
  -9  11   4        5.99        1.16     11.04 o 
  -8  11   4     3356.60     3257.76     66.48 o 
  -7  11   4        4.14       -3.37     12.38 o 
  -6  11   4     2573.69     2667.18     54.57 o 
  -5  11   4      292.97      307.20     22.42 o 
  -4  11   4     3670.90     3678.84     62.34 o 
  -3  11   4      240.00      379.31    101.12 o 
  -2  11   4     1712.98     1648.23     63.03 o 
  -1  11   4      148.65      391.80     67.89 o 
   0  11   4      924.65      916.42     48.54 o 
   1  11   4      200.22      235.22     29.04 o 
   2  11   4       14.54       15.72     21.84 o 
   3  11   4      133.54      297.28    100.24 o 
   4  11   4      649.08      592.32     38.82 o 
   5  11   4      316.22      672.55    145.88 o 
   6  11   4      950.71      985.59     31.28 o 
   7  11   4       29.24       38.51     13.19 o 
   8  11   4     1983.05     1950.44     38.03 o 
   9  11   4       62.94       36.86     30.10 o 
  10  11   4     1261.00     1281.75     80.31 o 
 -11  12   4        1.86       25.92     11.68 o 
 -10  12   4      513.58      494.70     24.35 o 
  -9  12   4       12.19        8.96     15.42 o 
  -8  12   4        1.41        4.79     15.31 o 
  -6  12   4      148.30      184.25     20.01 o 
  -5  12   4       23.88       19.18     14.10 o 
  -4  12   4      532.99      516.79     24.07 o 
  -3  12   4       23.95       18.28     13.88 o 
  -2  12   4     2009.24     2066.19     56.99 o 
  -1  12   4        0.27        9.67     19.85 o 
   0  12   4     3554.53     3631.81     79.81 o 
   1  12   4       57.99       35.87     22.24 o 
   2  12   4     4078.75     4166.70     96.70 o 
   3  12   4       17.49        4.51     22.44 o 
   4  12   4     1845.95     1995.17     59.44 o 
   5  12   4      236.75      245.93     16.74 o 
   6  12   4     1639.45     1624.26     46.11 o 
   7  12   4        0.30        6.47     33.04 o 
   8  12   4      568.16      571.69     31.88 o 
   9  12   4        0.03        9.13     25.16 o 
  -9  13   4        6.05        2.61     15.62 o 
  -8  13   4     2288.14     2281.19     55.20 o 
  -7  13   4       34.25       12.16     21.08 o 
  -6  13   4     2050.70     2104.34     74.61 o 
  -5  13   4        5.80       -4.98     13.14 o 
  -4  13   4     2146.70     2311.78     44.90 o 
  -3  13   4       46.93       55.68     15.11 o 
  -2  13   4     1655.21     1705.20     37.80 o 
  -1  13   4      261.71      299.53     39.79 o 
   0  13   4      111.41      139.63     31.40 o 
   2  13   4        4.84        5.92     26.78 o 
   3  13   4       69.94      260.45    179.94 o 
   4  13   4      373.55      426.39    134.07 o 
   5  13   4      228.83      132.38     23.17 o 
   6  13   4      577.33      706.67     38.42 o 
   7  13   4      130.16      126.63     29.09 o 
  -7  14   4      146.21       92.96     57.19 o 
  -6  14   4       85.21       69.94     24.14 o 
  -5  14   4      385.91      603.78    471.89 o 
  -4  14   4      196.28      240.11     19.69 o 
  -3  14   4      344.25      583.90    149.95 o 
  -2  14   4     1043.24     1042.11     51.09 o 
  -1  14   4      151.11      165.65     38.23 o 
   0  14   4      911.20     1081.73     57.31 o 
   1  14   4        1.35      -24.76     27.46 o 
   2  14   4     1455.85     1553.41     68.13 o 
   3  14   4       33.29       34.64     25.04 o 
   4  14   4      621.72      669.00     43.60 o 
   5  14   4       30.86       19.63     26.03 o 
   0  15   4       16.36       12.14     55.32 o 
 -17   0   5      651.82      669.59     70.44 o 
 -15   0   5       12.90       17.42     33.33 o 
 -13   0   5      639.11      833.95     56.81 o 
 -11   0   5     2166.50     2247.50     55.31 o 
  -9   0   5    17783.55    17971.88    233.81 o 
  -7   0   5    14463.95    13333.64    166.15 o 
  -5   0   5    51148.77    55367.55   1173.97 o 
  -3   0   5    20715.48    20669.78    346.80 o 
  -1   0   5     7268.09     7032.90    102.01 o 
   1   0   5     5327.52     5845.13    156.79 o 
   3   0   5     2481.81     2770.60    106.42 o 
   5   0   5      840.50      756.69     56.43 o 
   7   0   5    15549.23    16097.25    238.02 o 
   9   0   5     7657.03     7507.88    100.25 o 
  11   0   5     5284.10     5257.64     65.31 o 
  13   0   5     3735.51     3943.29    146.95 o 
  15   0   5     1784.81     1798.19    108.32 o 
 -18   1   5      105.22      110.46     36.85 o 
 -17   1   5     1721.93     1771.37    107.18 o 
 -16   1   5        8.68        6.66     22.72 o 
 -15   1   5     3157.37     3118.47     98.86 o 
 -14   1   5      227.83      275.35     45.07 o 
 -13   1   5     7160.23     7203.11    163.19 o 
 -12   1   5      977.93      972.30     27.20 o 
 -11   1   5     6435.49     6326.83     74.96 o 
 -10   1   5     1433.44     1434.54     13.30 o 
  -9   1   5     2270.05     2271.07     26.53 o 
  -8   1   5      843.88      803.15     11.80 o 
  -7   1   5      443.67      389.82     11.11 o 
  -6   1   5     5422.67     5662.05     46.52 o 
  -5   1   5      300.78      375.66     10.35 o 
  -4   1   5     3209.39     2888.51     29.36 o 
  -3   1   5    11618.77    11488.65    122.12 o 
  -2   1   5    13084.58    13101.05    139.46 o 
  -1   1   5    33237.40    33496.19    434.16 o 
   0   1   5    10208.02    10261.91    115.62 o 
   1   1   5    28718.01    28900.11    368.13 o 
   2   1   5     3645.60     3580.33     46.73 o 
   3   1   5    34909.29    37318.73    744.42 o 
   4   1   5     1824.57     1986.95     38.70 o 
   5   1   5    19803.61    19840.25    215.66 o 
   6   1   5       60.17       62.23      6.48 o 
   7   1   5    12836.51    12969.00    126.80 o 
   8   1   5        9.83        9.88      6.86 o 
   9   1   5     3408.17     3462.85     46.86 o 
  10   1   5      366.78      347.08     12.23 o 
  11   1   5      265.34      290.68     14.90 o 
  12   1   5      171.28      188.90      5.57 o 
  13   1   5      128.39      116.01      8.76 o 
  14   1   5       39.66       31.13     35.23 o 
  15   1   5      533.86      595.25     64.50 o 
 -18   2   5      248.80      251.12     43.45 o 
 -17   2   5      362.04      410.95     50.53 o 
 -16   2   5     1202.52     1282.37     65.90 o 
 -15   2   5       44.31       61.91     25.77 o 
 -14   2   5     1259.18     1265.98     51.66 o 
 -13   2   5     1483.68     1413.38     72.38 o 
 -12   2   5      617.59      603.01     17.72 o 
 -11   2   5     4384.76     4334.55     42.36 o 
 -10   2   5     1516.74     1490.96     17.53 o 
  -9   2   5    10356.39    10167.65     88.97 o 
  -8   2   5      312.75      283.88      7.03 o 
  -7   2   5    18516.05    18026.55    171.58 o 
  -6   2   5      164.04      212.21      7.34 o 
  -5   2   5    49343.62    51417.21    681.60 o 
  -4   2   5     3050.40     3223.34     55.97 o 
  -3   2   5    41020.93    42771.96    604.42 o 
  -2   2   5      332.60      327.21     18.26 o 
  -1   2   5    10025.73     9480.20     98.94 o 
   0   2   5     6221.49     6209.26     63.73 o 
   1   2   5       18.95       32.01      9.79 o 
   2   2   5    12525.53    12128.61    130.02 o 
   3   2   5      550.52      505.65     16.21 o 
   4   2   5    11050.02    11049.36    110.57 o 
   5   2   5     4041.62     3974.26     51.12 o 
   6   2   5     5765.98     5877.34     55.38 o 
   7   2   5     8044.99     7946.20     75.89 o 
   8   2   5     2353.74     2347.03     26.64 o 
   9   2   5     4826.40     4594.73     45.58 o 
  10   2   5     1114.19     1044.04     17.21 o 
  11   2   5     3385.23     3321.20     45.77 o 
  12   2   5       57.60       64.47      8.17 o 
  13   2   5     1863.99     1679.81    155.64 o 
  14   2   5       12.96       14.97     31.92 o 
  15   2   5     1171.42     1293.46     65.87 o 
 -17   3   5     1157.74     1127.86     58.19 o 
 -16   3   5        5.91       21.52     23.82 o 
 -15   3   5     1965.77     1962.53     65.78 o 
 -14   3   5      451.81      405.88     23.54 o 
 -13   3   5     4066.78     4000.74     66.75 o 
 -12   3   5     1535.66     1535.10     28.51 o 
 -11   3   5     1989.87     1867.09     39.70 o 
 -10   3   5     4226.78     4247.58     55.16 o 
  -9   3   5     2599.88     2515.42     34.32 o 
  -8   3   5    17300.30    17547.28    166.60 o 
  -7   3   5     1615.07     1662.94     17.92 o 
  -6   3   5    38746.42    40961.25    518.25 o 
  -5   3   5      676.10      670.77     13.68 o 
  -4   3   5    27096.08    27590.82    309.80 o 
  -3   3   5     2680.77     2460.83     28.58 o 
  -2   3   5    15356.41    15842.88    176.71 o 
  -1   3   5    19542.62    19437.09    235.60 o 
   0   3   5     7674.97     7729.96     84.27 o 
   1   3   5    17224.83    16477.07    187.71 o 
   2   3   5     3248.91     3234.59     39.97 o 
   3   3   5    14702.32    14418.53    147.07 o 
   4   3   5        5.19       25.75      8.89 o 
   5   3   5     8956.44     8639.81    117.74 o 
   6   3   5     1831.63     1746.57     23.06 o 
   7   3   5     2564.57     2388.93     26.27 o 
   8   3   5     3464.95     3576.09     38.60 o 
   9   3   5     1391.99     1381.27     20.51 o 
  10   3   5     2927.70     2943.87     38.13 o 
  11   3   5        6.34       29.47      6.72 o 
  12   3   5     1321.61     1269.36     32.66 o 
  13   3   5       11.79       30.47     10.34 o 
  14   3   5      707.51      738.57     48.70 o 
  15   3   5      173.27       99.23     87.11 o 
 -17   4   5       34.26       32.56     27.10 o 
 -16   4   5     1484.07     1412.48     93.54 o 
 -15   4   5      299.58      315.75     60.22 o 
 -14   4   5     3804.41     3589.55     90.31 o 
 -13   4   5     1033.91      898.26     40.77 o 
 -12   4   5     3621.41     3568.81     44.10 o 
 -11   4   5     1345.06     1275.25     26.62 o 
 -10   4   5     4130.81     4048.10     48.12 o 
  -9   4   5     2315.52     2303.48     26.73 o 
  -8   4   5     2445.17     2469.29     28.18 o 
  -7   4   5    12967.66    12904.15    122.52 o 
  -6   4   5      164.54      207.07     10.24 o 
  -5   4   5    11644.33    11346.64    114.24 o 
  -4   4   5      316.40      265.71     10.53 o 
  -3   4   5      985.98      794.95     30.72 o 
  -2   4   5     9743.57     9372.17    113.19 o 
  -1   4   5     2651.65     2458.30     48.87 o 
   0   4   5    13792.64    13655.54    153.05 o 
   1   4   5     3139.71     3040.03     39.93 o 
   2   4   5    25372.37    25302.68    385.40 o 
   3   4   5      826.51      791.65     17.37 o 
   4   4   5    19286.98    19930.41    225.28 o 
   5   4   5      287.45      349.38     13.65 o 
   6   4   5     6949.76     6889.53     77.43 o 
   7   4   5     1447.70     1426.38     23.33 o 
   8   4   5     7634.81     7703.64     74.33 o 
   9   4   5      734.25      737.64     15.60 o 
  10   4   5     1416.75     1402.06     26.10 o 
  11   4   5      852.12      893.98     16.39 o 
  12   4   5       24.28       27.21      6.44 o 
  13   4   5      430.15      417.64     35.45 o 
  14   4   5      236.56      211.51     44.40 o 
  15   4   5      189.07      212.84     56.81 o 
 -17   5   5      318.90      297.68     64.38 o 
 -16   5   5       54.79       63.42     28.85 o 
 -15   5   5      255.46      275.44     31.52 o 
 -14   5   5      256.62      290.45     11.68 o 
 -13   5   5      600.58      557.51     12.34 o 
 -12   5   5     2170.50     2233.06     30.59 o 
 -11   5   5      266.67      278.82     11.21 o 
 -10   5   5     7215.16     7219.09     79.93 o 
  -9   5   5       27.38       46.39      7.67 o 
  -8   5   5    11179.56    11381.44    121.66 o 
  -7   5   5      222.10      236.67     20.80 o 
  -6   5   5    11823.11    11823.66    142.98 o 
  -5   5   5     3451.72     3542.61     43.40 o 
  -4   5   5    20651.88    20873.65    222.55 o 
  -3   5   5     1844.31     1834.96     23.33 o 
  -2   5   5     8449.42     8190.96     98.66 o 
  -1   5   5     2589.24     2474.71     43.51 o 
   0   5   5     4474.07     4470.13     48.59 o 
   1   5   5     1968.10     1958.50     26.92 o 
   2   5   5       57.80       73.10     11.17 o 
   3   5   5      233.34      214.18     13.31 o 
   4   5   5      217.62      232.64     11.86 o 
   5   5   5      895.31      874.98     19.08 o 
   6   5   5     2062.22     1950.12     45.70 o 
   7   5   5      397.92      344.82     22.55 o 
   8   5   5     7707.87     7502.94     85.60 o 
   9   5   5      227.41      264.44     32.45 o 
  10   5   5     4527.20     4524.13     57.11 o 
  11   5   5       18.66        9.07      6.91 o 
  12   5   5     3065.06     3079.87     78.15 o 
  13   5   5      115.10      163.56     43.18 o 
  14   5   5     1368.96     1643.67     97.71 o 
 -16   6   5     1593.74     1661.85    162.85 o 
 -15   6   5       56.65       56.81     40.90 o 
 -14   6   5     4837.19     4629.66    131.19 o 
 -13   6   5        2.79        0.86      9.76 o 
 -12   6   5     4491.03     4316.70     51.20 o 
 -11   6   5       20.01       22.54      6.16 o 
 -10   6   5     1176.71     1132.75     17.46 o 
  -9   6   5       28.16       30.05      8.40 o 
  -8   6   5      595.33      606.85     18.12 o 
  -7   6   5       52.76       56.17      8.02 o 
  -6   6   5      558.10      611.95     15.83 o 
  -5   6   5      918.94      953.18     18.26 o 
  -4   6   5      805.19      736.73     10.68 o 
  -3   6   5     2488.57     2596.98     27.15 o 
  -2   6   5    11902.27    11715.36    135.32 o 
  -1   6   5        0.41        8.56      4.57 o 
   0   6   5    14163.03    13898.82    140.21 o 
   1   6   5       38.19       50.00      8.26 o 
   2   6   5    15774.87    15129.61    159.32 o 
   3   6   5      241.90      262.67     12.29 o 
   4   6   5    20223.87    19775.46    257.66 o 
   5   6   5        7.10       25.63     10.64 o 
   6   6   5     8567.98     8450.22    102.62 o 
   7   6   5      214.23      228.24     15.47 o 
   8   6   5     3080.49     2981.37     43.16 o 
   9   6   5      106.23       83.01     11.34 o 
  10   6   5       73.52       87.45     11.31 o 
  11   6   5      148.61      141.39     11.24 o 
  12   6   5        1.38       14.87      6.65 o 
  13   6   5        1.51        4.49     11.32 o 
  14   6   5      205.42      215.12     92.41 o 
 -16   7   5        0.68      -14.39     68.93 o 
 -15   7   5      135.73      137.10     48.48 o 
 -14   7   5      255.64      257.06     15.94 o 
 -13   7   5      106.16      109.50     14.88 o 
 -12   7   5     2118.98     2053.84     36.41 o 
 -11   7   5       20.02       17.50      8.53 o 
 -10   7   5     5846.12     5711.52     72.50 o 
  -9   7   5      112.33      104.22     11.86 o 
  -8   7   5     7823.65     7710.60     80.87 o 
  -7   7   5       10.97       22.19      6.33 o 
  -6   7   5    12345.93    12001.58    149.39 o 
  -5   7   5       49.83       79.86     16.68 o 
  -4   7   5    12793.25    12769.36    192.41 o 
  -3   7   5       10.19       28.62     13.45 o 
  -2   7   5     5412.47     5239.10     83.70 o 
  -1   7   5      243.89      256.13     20.04 o 
   0   7   5     2821.94     2811.72     33.06 o 
   1   7   5     1789.18     1758.42     23.69 o 
   2   7   5        8.10       21.06      9.51 o 
   3   7   5     1255.73     1292.76     23.36 o 
   4   7   5      940.68      961.01     22.75 o 
   5   7   5      649.93      632.18     23.15 o 
   6   7   5     5024.76     4958.47     64.47 o 
   7   7   5      228.40      243.81     14.39 o 
   8   7   5     6590.55     6252.03     74.39 o 
   9   7   5      591.49      507.13     21.40 o 
  10   7   5     1522.87     1633.96     42.43 o 
  11   7   5       67.92       72.03     10.07 o 
  12   7   5     1788.26     1780.22     28.51 o 
  13   7   5        4.63       15.27     12.35 o 
 -15   8   5       19.44        9.85     34.84 o 
 -14   8   5     2456.25     2354.96     65.69 o 
 -13   8   5      163.69      167.08     11.72 o 
 -12   8   5     2375.31     2361.37     33.98 o 
 -11   8   5      419.84      413.69     16.41 o 
 -10   8   5      983.74     1032.92     21.99 o 
  -9   8   5     3133.94     3116.69     68.05 o 
  -8   8   5      420.47      473.38     29.07 o 
  -7   8   5     4852.54     4987.36     68.59 o 
  -6   8   5      240.60      259.79     20.71 o 
  -5   8   5     3045.76     3008.56     57.39 o 
  -4   8   5     1634.70     1664.05     40.30 o 
  -3   8   5     2971.54     2962.27     62.79 o 
  -2   8   5     7050.87     6909.34    109.77 o 
  -1   8   5     1222.62     1205.18     37.05 o 
   0   8   5    11184.05    11079.11    168.23 o 
   1   8   5      111.36       96.61     21.14 o 
   2   8   5     6116.83     6111.59     79.69 o 
   3   8   5     1010.45      999.31     24.81 o 
   4   8   5     5785.82     5652.50     74.88 o 
   5   8   5       23.48       38.95     13.43 o 
   6   8   5     3627.83     3545.55     49.64 o 
   7   8   5      138.64      156.55     12.08 o 
   8   8   5      449.36      453.89     17.05 o 
   9   8   5      969.29      933.09     24.47 o 
  10   8   5       68.75       63.29      9.62 o 
  11   8   5      537.48      507.93     17.97 o 
  12   8   5       33.49       43.35     12.79 o 
  13   8   5      446.63      406.18     23.16 o 
 -14   9   5       68.22       73.58     29.43 o 
 -13   9   5      659.69      606.27     22.85 o 
 -12   9   5      585.38      551.67     20.20 o 
 -11   9   5      884.35      821.71     49.53 o 
 -10   9   5      735.67      770.44     21.41 o 
  -9   9   5     1424.04     1361.75     31.13 o 
  -8   9   5     4160.49     4285.99     67.15 o 
  -7   9   5      604.22      634.57     28.10 o 
  -6   9   5     4628.49     4725.85     76.00 o 
  -5   9   5     1551.75     1535.19     41.77 o 
  -4   9   5     3608.19     3613.49     70.24 o 
  -3   9   5     2268.87     2257.09     57.80 o 
  -2   9   5     2212.79     2269.82     53.61 o 
  -1   9   5     2164.35     2175.55     52.14 o 
   0   9   5      566.37      647.61     31.46 o 
   1   9   5     4451.77     4408.25     80.44 o 
   2   9   5      586.22      578.15     32.66 o 
   3   9   5     4313.86     4443.07    117.62 o 
   4   9   5      389.47      403.55     14.80 o 
   5   9   5     2822.98     2888.18     47.78 o 
   6   9   5      642.95      632.88     30.27 o 
   7   9   5     1082.96     1100.67     23.26 o 
   8   9   5     1242.93     1210.15     24.87 o 
   9   9   5      412.63      400.65     15.81 o 
  10   9   5      809.76      849.50     23.89 o 
  11   9   5      146.65      172.68     14.54 o 
  12   9   5      586.17      646.54     25.04 o 
 -13  10   5      188.81      159.35     25.10 o 
 -12  10   5      268.81      268.50     30.72 o 
 -11  10   5      481.07      498.06     21.11 o 
 -10  10   5     1056.47     1006.52     31.07 o 
  -9  10   5     3556.43     3465.44     62.33 o 
  -8  10   5       28.60       45.89     13.59 o 
  -7  10   5     4021.79     3895.94     63.97 o 
  -6  10   5      177.22      206.66     18.48 o 
  -5  10   5     4817.41     4974.41     77.10 o 
  -4  10   5     1188.51     1204.19     43.69 o 
  -3  10   5     1713.33     1733.13     68.40 o 
  -2  10   5     2437.10     2471.09     58.06 o 
  -1  10   5     2175.22     2221.91     54.10 o 
   0  10   5      864.00      960.49     64.44 o 
   1  10   5      366.25      384.68     28.77 o 
   2  10   5     2375.42     2340.56     63.76 o 
   3  10   5      559.83      546.75     30.99 o 
   4  10   5      880.41      969.07     42.88 o 
   5  10   5      540.40      620.84     34.38 o 
   6  10   5      666.98      718.84     31.26 o 
   7  10   5     1367.71     1370.50     42.89 o 
   8  10   5      285.58      276.98     14.66 o 
   9  10   5      871.66      893.73     29.89 o 
  10  10   5       14.98       17.79     13.06 o 
  11  10   5     1064.08     1015.47     33.24 o 
 -12  11   5       35.34       43.52     14.08 o 
 -11  11   5      779.10      744.00     31.38 o 
 -10  11   5       22.59       -5.25     13.40 o 
  -9  11   5      102.93      103.29     15.01 o 
  -8  11   5      613.93      732.45     55.32 o 
  -7  11   5      174.69      213.71     20.99 o 
  -6  11   5      486.47      684.27     68.31 o 
  -5  11   5      524.85      490.68     32.47 o 
  -4  11   5      578.99      573.00     43.30 o 
  -3  11   5     2533.34     2480.40     84.03 o 
  -2  11   5      189.03      373.35     86.78 o 
  -1  11   5     3981.27     3963.57     80.06 o 
   0  11   5       23.28       50.21     19.76 o 
   1  11   5     4891.88     4774.35     95.36 o 
   2  11   5      395.89      396.00     42.60 o 
   3  11   5     3670.44     3802.87     78.54 o 
   4  11   5      117.77      117.92     28.22 o 
   5  11   5     3318.46     3509.99     82.03 o 
   6  11   5       14.45       30.92     12.22 o 
   7  11   5      949.39      942.41     32.58 o 
   8  11   5       29.72       22.70     17.58 o 
   9  11   5      255.60      288.31     36.00 o 
  10  11   5      138.01      133.10     21.98 o 
 -11  12   5     1049.42     1016.87     31.27 o 
 -10  12   5      151.66      158.28     28.85 o 
  -9  12   5     1762.91     1828.60     39.44 o 
  -8  12   5       23.31       21.54     18.48 o 
  -7  12   5     3117.99     3087.13     54.85 o 
  -6  12   5       59.97       80.38     16.61 o 
  -5  12   5     2665.19     2694.86     49.65 o 
  -4  12   5      112.94      118.80     31.89 o 
  -3  12   5     3865.96     3803.62     91.10 o 
  -2  12   5       16.84       21.24     25.71 o 
  -1  12   5     1884.16     1953.10     57.28 o 
   0  12   5       15.33       28.61     23.88 o 
   1  12   5      184.38      281.64     30.56 o 
   2  12   5      177.92      324.66     84.20 o 
   3  12   5      146.96      157.35     29.57 o 
   4  12   5      376.99      393.88     47.67 o 
   5  12   5      348.28      313.82     95.46 o 
   6  12   5       32.99       22.17     20.32 o 
   7  12   5      556.54      581.84     37.75 o 
   8  12   5       18.24       37.20     19.51 o 
  -9  13   5       85.67       88.33     16.86 o 
  -8  13   5      228.32      977.68    204.47 o 
  -7  13   5      112.11      110.31     21.47 o 
  -6  13   5      135.15       93.75     18.27 o 
  -5  13   5      125.25      178.41     22.42 o 
  -4  13   5       25.87       18.83     16.79 o 
  -3  13   5      986.54      982.81     45.15 o 
  -2  13   5       21.29      -17.41     26.76 o 
  -1  13   5     1236.17     1294.22     49.79 o 
   0  13   5      344.31      350.25     33.97 o 
   1  13   5     2352.53     2482.87     80.53 o 
   2  13   5        4.60       11.32     23.59 o 
   3  13   5     1041.56     1143.18     47.84 o 
   4  13   5        3.60        3.47     24.16 o 
   5  13   5     1651.96     1651.51     56.67 o 
   6  13   5       44.24        8.07     20.09 o 
   7  13   5      431.89      505.40    144.57 o 
  -6  14   5       85.50       63.26     22.17 o 
  -5  14   5      948.86     1003.61     38.16 o 
  -4  14   5       49.57       58.42     15.29 o 
  -3  14   5     1297.53     1258.95     35.35 o 
  -2  14   5      366.36      347.74     36.52 o 
  -1  14   5      730.37      719.49     51.56 o 
   0  14   5      110.58       95.91     33.99 o 
   1  14   5       13.15       41.57     29.95 o 
   2  14   5      497.34      680.65     60.07 o 
   3  14   5       55.78       41.38     30.13 o 
   4  14   5      532.73      541.62     56.94 o 
 -18   0   6     1859.79     2055.72    119.68 o 
 -16   0   6     3002.94     3278.24    127.25 o 
 -14   0   6     6918.56     6688.29    199.21 o 
 -12   0   6    15348.43    14836.02    285.51 o 
 -10   0   6    10726.46    10586.24    138.83 o 
  -8   0   6      324.52      285.08     17.56 o 
  -6   0   6       48.56       89.15     12.12 o 
  -4   0   6     3798.37     3952.08     57.84 o 
  -2   0   6    20201.08    20030.46    400.31 o 
   0   0   6    33995.32    36151.75    789.64 o 
   2   0   6    27619.12    28192.73    713.14 o 
   4   0   6    34505.61    36237.58    820.70 o 
   6   0   6    18930.76    18733.91    275.11 o 
   8   0   6     6965.15     6929.00     92.89 o 
  10   0   6     1591.01     1530.85     54.62 o 
  12   0   6       36.64       40.15      6.98 o 
  14   0   6       63.08      108.32     88.62 o 
 -18   1   6      686.30      752.68     65.71 o 
 -17   1   6      340.15      355.66     42.52 o 
 -16   1   6      276.46      285.73     42.69 o 
 -15   1   6      767.69      812.38     62.11 o 
 -14   1   6      130.81      140.41     28.25 o 
 -13   1   6     1394.97     1454.98     24.12 o 
 -12   1   6     2031.42     2065.37     20.18 o 
 -11   1   6      455.14      463.41     17.11 o 
 -10   1   6     5538.58     5239.35     46.70 o 
  -9   1   6      481.26      476.33     12.89 o 
  -8   1   6    14418.81    14227.29    129.94 o 
  -7   1   6       14.51       10.04      4.75 o 
  -6   1   6    38011.78    39913.54    496.13 o 
  -5   1   6      224.92      230.33     16.29 o 
  -4   1   6    45777.27    47273.93    685.30 o 
  -3   1   6      161.47      181.68     12.03 o 
  -2   1   6    16543.31    16527.21    190.76 o 
  -1   1   6     8030.09     8276.79     95.21 o 
   0   1   6     5221.23     5193.88     59.24 o 
   1   1   6     1362.88     1286.83     23.87 o 
   2   1   6     1613.28     1758.20     27.03 o 
   3   1   6     2607.89     2660.60     65.05 o 
   4   1   6      889.89      867.03     30.83 o 
   5   1   6      334.02      335.54     12.13 o 
   6   1   6    10071.83    10279.37    142.85 o 
   7   1   6     1051.53     1061.61     18.13 o 
   8   1   6     9768.95     9671.24     92.29 o 
   9   1   6      948.68      877.24     13.90 o 
  10   1   6     5503.00     5373.21     58.14 o 
  11   1   6        0.36       -3.18      5.34 o 
  12   1   6     4392.47     4326.43     70.76 o 
  13   1   6        0.05        9.33     29.96 o 
  14   1   6     1643.83     1747.11     70.43 o 
  15   1   6       14.89       30.63     31.30 o 
 -18   2   6     1201.06     1331.24     73.09 o 
 -17   2   6      188.65      197.34     35.59 o 
 -16   2   6     2092.67     2112.42     71.93 o 
 -15   2   6        8.98        8.80     21.45 o 
 -14   2   6     4487.81     4569.74    120.97 o 
 -13   2   6     1360.18     1299.84     21.21 o 
 -12   2   6     6571.25     6213.22     57.42 o 
 -11   2   6     1141.19     1150.57     19.14 o 
 -10   2   6     2797.46     2740.39     27.48 o 
  -9   2   6     5210.78     5044.93     45.40 o 
  -8   2   6      909.61      901.26     13.11 o 
  -7   2   6    10349.73    10433.78     92.81 o 
  -6   2   6     1177.71     1142.95     20.07 o 
  -5   2   6    15845.28    16467.94    194.00 o 
  -4   2   6      204.83      259.74     12.11 o 
  -3   2   6    19414.15    20834.21    246.66 o 
  -2   2   6    27812.66    28498.06    362.64 o 
  -1   2   6     6950.86     6798.03     72.84 o 
   0   2   6    35633.48    36046.20    486.94 o 
   1   2   6     5565.38     5637.72     68.31 o 
   2   2   6    23225.67    22463.48    274.52 o 
   3   2   6        2.65        3.02      9.00 o 
   4   2   6    12602.91    12536.91    140.91 o 
   5   2   6      977.38      991.53     20.47 o 
   6   2   6     7944.32     7814.85     80.62 o 
   7   2   6      283.31      285.13     12.13 o 
   8   2   6     5042.52     4949.48     50.18 o 
   9   2   6     2135.49     2042.93     27.40 o 
  10   2   6      326.05      381.64     11.96 o 
  11   2   6      994.91     1045.10     16.28 o 
  12   2   6       15.14       17.07      7.77 o 
  13   2   6      406.22      332.73     38.56 o 
  14   2   6       97.30      123.86     34.54 o 
  15   2   6      305.75      232.64     51.25 o 
 -17   3   6     1055.15     1128.77     57.65 o 
 -16   3   6      153.69      240.86     46.58 o 
 -15   3   6     2507.99     2534.72     86.46 o 
 -14   3   6      876.28      802.57     21.04 o 
 -13   3   6     4649.94     4475.89     56.80 o 
 -12   3   6     1506.64     1592.87     44.23 o 
 -11   3   6     4843.74     4716.53     58.16 o 
 -10   3   6     2617.11     2506.29     26.70 o 
  -9   3   6     3389.57     3329.79     33.48 o 
  -8   3   6     9653.88     9470.84     88.54 o 
  -7   3   6      196.94      156.40      9.76 o 
  -6   3   6    21841.71    21378.29    237.77 o 
  -5   3   6       30.69      103.12     13.19 o 
  -4   3   6    39248.59    39995.88    577.58 o 
  -3   3   6      533.15      439.77     15.09 o 
  -1   3   6    12714.50    12904.65    145.17 o 
   0   3   6    21430.18    21145.60    321.43 o 
   1   3   6    14541.73    14548.92    173.08 o 
   2   3   6     1221.26     1177.67     23.35 o 
   3   3   6     9869.48     9634.40    111.51 o 
   4   3   6       44.96       57.14      8.65 o 
   5   3   6     5418.01     5311.34     58.39 o 
   6   3   6     1463.82     1394.71     20.43 o 
   7   3   6     4452.80     4503.30     46.25 o 
   8   3   6     2933.27     2834.90     36.09 o 
   9   3   6     1997.85     1917.00     27.01 o 
  10   3   6      542.36      560.90     13.42 o 
  11   3   6        2.69       18.83      6.04 o 
  12   3   6     1451.83     1401.13     23.39 o 
  13   3   6       11.90       31.51     25.97 o 
  14   3   6      592.17      658.05     59.54 o 
  15   3   6       77.99       84.83     47.72 o 
 -17   4   6      618.44      738.48     54.64 o 
 -16   4   6      584.08      496.39     40.16 o 
 -15   4   6        5.37       -6.67     20.46 o 
 -14   4   6     1735.73     1704.79     37.30 o 
 -13   4   6      568.51      624.63     20.65 o 
 -12   4   6     1820.50     1812.00     29.30 o 
 -11   4   6     2436.25     2524.66     46.20 o 
 -10   4   6      804.89      764.24     19.54 o 
  -9   4   6     7925.69     8070.05     72.65 o 
  -8   4   6     1271.47     1296.65     18.66 o 
  -7   4   6    19570.51    19683.67    202.40 o 
  -6   4   6      284.60      271.54     10.32 o 
  -5   4   6    38559.69    39533.42    526.56 o 
  -4   4   6       29.70       37.51     10.59 o 
  -3   4   6    27430.82    28226.04    373.95 o 
  -2   4   6     5984.18     6126.77     67.92 o 
  -1   4   6     9433.97     9366.46    113.85 o 
   0   4   6     6876.82     6534.21     78.24 o 
   1   4   6     6292.24     6309.87     75.80 o 
   2   4   6     6644.07     6313.21     71.45 o 
   3   4   6       17.91       28.84     10.51 o 
   4   4   6     4072.02     3934.30     58.09 o 
   5   4   6      404.70      424.20     14.36 o 
   6   4   6     1944.94     1820.29     24.99 o 
   7   4   6     3877.62     3978.55     48.17 o 
   8   4   6     2022.38     1966.66     26.14 o 
   9   4   6     6069.02     5933.60     59.29 o 
  10   4   6        8.64       10.81      8.62 o 
  11   4   6     2786.53     2975.59     42.52 o 
  12   4   6       48.38       51.81     13.00 o 
  13   4   6     1758.24     1856.80     55.63 o 
  14   4   6       21.63        7.57     36.36 o 
 -17   5   6     1376.60     1446.23     86.73 o 
 -16   5   6       72.01       93.44     35.79 o 
 -15   5   6     3780.04     3849.16     94.99 o 
 -14   5   6       66.36       82.61     11.36 o 
 -13   5   6     7412.63     7167.10    102.55 o 
 -12   5   6      406.85      438.90     12.34 o 
 -11   5   6     6301.46     6233.68     89.09 o 
 -10   5   6      417.02      412.75     25.99 o 
  -9   5   6     2127.40     2190.26     29.28 o 
  -8   5   6      701.69      676.84     17.30 o 
  -7   5   6      150.59      158.85      9.92 o 
  -6   5   6      449.48      402.16     15.57 o 
  -5   5   6      122.89      152.45      8.29 o 
  -4   5   6     1060.80     1091.13     35.94 o 
  -3   5   6     7375.10     7140.38     88.22 o 
  -2   5   6      173.15      164.42     15.10 o 
  -1   5   6    18085.12    18175.50    221.39 o 
   0   5   6      145.90      157.35     13.23 o 
   1   5   6    19363.46    19019.64    210.97 o 
   2   5   6       60.48       72.58      8.02 o 
   3   5   6     9037.83     8858.19     96.36 o 
   4   5   6      346.60      353.33     14.05 o 
   5   5   6    13754.84    13504.22    160.29 o 
   6   5   6      363.26      409.75     15.91 o 
   7   5   6     9086.44     8979.78    110.46 o 
   8   5   6      140.94      141.71     14.32 o 
   9   5   6     2025.95     2063.48     36.18 o 
  10   5   6       90.39      132.83     11.18 o 
  11   5   6      132.84      171.01     10.91 o 
  12   5   6      192.09      204.67      9.72 o 
  13   5   6       86.28       61.76     15.50 o 
  14   5   6        6.12       51.51     44.69 o 
 -16   6   6       21.21       33.08     22.70 o 
 -15   6   6       20.91       15.18     19.38 o 
 -14   6   6       18.01       11.30     13.93 o 
 -13   6   6      280.09      294.56     10.04 o 
 -12   6   6        1.88       -4.72      6.31 o 
 -11   6   6     2925.19     2756.28     85.01 o 
 -10   6   6        0.10        9.52      7.15 o 
  -9   6   6     6759.52     6658.25     72.59 o 
  -8   6   6      101.92       93.87      9.99 o 
  -7   6   6    13662.78    13271.87    145.89 o 
  -6   6   6       72.76       71.66     10.27 o 
  -5   6   6    16296.43    15827.21    174.02 o 
  -4   6   6      185.28      210.73      9.39 o 
  -3   6   6     5132.38     4639.46     45.00 o 
  -2   6   6       46.12       61.45     14.45 o 
  -1   6   6     6250.87     6161.10     78.81 o 
   0   6   6        2.41       25.94     13.12 o 
   1   6   6     3119.56     3006.13     42.36 o 
   2   6   6      850.38      828.46     16.99 o 
   3   6   6      318.02      286.26     12.24 o 
   4   6   6      309.36      319.14     13.70 o 
   5   6   6     1357.21     1317.45     26.88 o 
   6   6   6       13.76        9.94     10.13 o 
   7   6   6     4761.75     4662.06     69.80 o 
   8   6   6       14.70       21.05      9.97 o 
   9   6   6     2855.79     2853.22     44.44 o 
  10   6   6        4.96       18.41      9.26 o 
  11   6   6     2603.28     2621.37     49.29 o 
  12   6   6      100.11       89.62     13.13 o 
  13   6   6     1888.25     1919.27     50.68 o 
 -16   7   6        2.19       26.51     40.14 o 
 -15   7   6     1372.36     1472.48     90.89 o 
 -14   7   6       76.80       77.88     23.10 o 
 -13   7   6     3726.78     3465.79     79.39 o 
 -12   7   6       68.43       67.89     11.13 o 
 -11   7   6     2781.44     2771.86     38.37 o 
 -10   7   6      197.63      218.49     21.92 o 
  -9   7   6     1732.19     1821.39     25.97 o 
  -8   7   6      596.22      581.38     13.64 o 
  -7   7   6      258.19      287.09     26.36 o 
  -6   7   6     1437.29     1410.29     25.09 o 
  -5   7   6     1258.70     1218.42     20.40 o 
  -4   7   6     1566.58     1481.95     37.94 o 
  -3   7   6     1983.88     1882.42     46.24 o 
  -2   7   6      820.39      760.98     39.83 o 
  -1   7   6     9984.07     9074.01    368.18 o 
   0   7   6      961.96      966.88     17.94 o 
   1   7   6     7898.26     7649.89     91.10 o 
   2   7   6       24.24       19.61     10.42 o 
   3   7   6    12552.73    12111.39    185.53 o 
   4   7   6        0.15        7.73     10.47 o 
   5   7   6     9455.54     9340.78    117.36 o 
   6   7   6       63.36       86.84     14.88 o 
   7   7   6     1829.20     1813.64     34.96 o 
   8   7   6      313.37      301.42     14.18 o 
   9   7   6      849.24      862.05     21.23 o 
  10   7   6      174.03      222.37     19.89 o 
  11   7   6      217.13      236.90     17.29 o 
  12   7   6      154.28      119.49     10.60 o 
  13   7   6        0.28        7.02     13.45 o 
 -15   8   6       10.78        6.82     34.09 o 
 -14   8   6      677.85      631.54     29.94 o 
 -13   8   6      239.42      259.08     27.77 o 
 -12   8   6      460.68      492.57     18.51 o 
 -11   8   6     1879.29     1836.05     32.26 o 
 -10   8   6      298.02      311.32     16.51 o 
  -9   8   6     4054.94     3961.23     56.16 o 
  -8   8   6      383.34      396.82     25.83 o 
  -7   8   6     7470.85     7418.47     99.18 o 
  -6   8   6        9.17        8.81     17.34 o 
  -5   8   6     9978.42     9679.61    149.40 o 
  -4   8   6      362.83      402.75     25.26 o 
  -3   8   6     9443.51     8991.10    140.39 o 
  -2   8   6     2121.24     2103.91     54.31 o 
  -1   8   6     6287.29     6326.84    112.42 o 
   0   8   6     2988.85     2950.89     59.94 o 
   1   8   6     1063.01     1079.68     37.85 o 
   2   8   6     1631.90     1518.12     30.81 o 
   3   8   6      157.65      144.21     12.99 o 
   4   8   6     1712.36     1657.65     30.31 o 
   5   8   6      722.65      744.74     20.39 o 
   6   8   6     1489.97     1474.33     28.80 o 
   7   8   6      935.50      949.37     29.41 o 
   8   8   6      836.85      820.16     21.42 o 
   9   8   6      844.89      845.58     19.87 o 
  10   8   6       80.63      106.96     23.80 o 
  11   8   6     1196.80     1165.96     29.58 o 
  12   8   6        5.74       19.67     11.43 o 
 -14   9   6       12.57       20.41     44.69 o 
 -13   9   6     1133.58     1107.77     24.47 o 
 -12   9   6      222.94      257.90     22.19 o 
 -11   9   6     1701.82     1681.98     34.77 o 
 -10   9   6     1222.73     1204.23     29.07 o 
  -9   9   6      366.22      412.21     20.61 o 
  -8   9   6     2523.89     2524.26     47.07 o 
  -7   9   6      381.35      411.50     23.93 o 
  -6   9   6     7088.72     7086.34    105.08 o 
  -5   9   6      317.17      310.84     25.28 o 
  -4   9   6     3281.83     3279.73     64.73 o 
  -3   9   6      985.87      920.16     47.28 o 
  -2   9   6     6869.58     6705.60    123.36 o 
  -1   9   6     3963.10     3965.85     76.61 o 
   0   9   6     3627.14     3685.54     72.03 o 
   1   9   6     4644.78     4653.28     85.73 o 
   2   9   6        9.58        5.35      5.08 o 
   3   9   6     2891.73     2858.26     50.50 o 
   4   9   6        2.78        5.11      8.66 o 
   5   9   6     3605.77     3544.92     77.73 o 
   6   9   6      534.16      561.06     23.19 o 
   7   9   6      822.80      818.78     22.97 o 
   8   9   6      406.63      435.63     19.58 o 
   9   9   6      474.99      459.13     26.90 o 
  10   9   6      941.79      906.13     29.68 o 
  11   9   6        4.69        4.14     10.25 o 
 -13  10   6       11.44       24.88     10.37 o 
 -12  10   6      846.72      854.51     32.25 o 
 -11  10   6      600.02      557.10     20.99 o 
 -10  10   6     1136.46     1064.62     35.64 o 
  -9  10   6      524.26      540.05     22.46 o 
  -8  10   6      702.78      711.78     27.08 o 
  -7  10   6     1257.65     1310.87     32.23 o 
  -6  10   6        2.03       -1.72     12.62 o 
  -5  10   6     1075.06     1193.94     64.58 o 
  -4  10   6      435.86      422.51     30.85 o 
  -3  10   6      635.74      542.52     55.57 o 
  -2  10   6     2046.08     2013.50     68.10 o 
  -1  10   6      258.06      297.69     33.37 o 
   0  10   6     3505.37     3412.62     70.97 o 
   1  10   6       10.05        6.80     18.01 o 
   2  10   6     5599.72     5597.54    103.03 o 
   3  10   6       85.84       61.99     23.36 o 
   4  10   6     3181.52     3274.43     83.73 o 
   5  10   6      164.83      148.84     29.85 o 
   6  10   6     1481.61     1515.96     38.62 o 
   7  10   6      126.43      120.32     28.02 o 
   8  10   6      547.26      558.83     43.68 o 
   9  10   6      480.99      487.72     28.32 o 
  10  10   6      206.13      186.04     20.78 o 
 -12  11   6      554.76      525.19     20.38 o 
 -11  11   6      379.89      379.47     42.31 o 
 -10  11   6     1232.86     1140.74     29.82 o 
  -9  11   6        5.85        4.96     13.30 o 
  -8  11   6     2297.42     2247.84     43.67 o 
  -7  11   6      196.45      224.02     26.46 o 
  -6  11   6     2852.33     2963.98     61.88 o 
  -5  11   6      166.33      170.20     20.82 o 
  -4  11   6     2505.39     2539.84     79.61 o 
  -3  11   6       76.95       60.79     31.24 o 
  -2  11   6     3250.13     3308.52     94.92 o 
  -1  11   6       55.33       60.80     33.48 o 
   0  11   6     1615.58     1618.67     59.21 o 
   1  11   6     1378.61     1475.63     51.42 o 
   2  11   6        2.96       22.21     20.52 o 
   3  11   6        4.57       38.64     25.94 o 
   4  11   6      210.58      209.69     26.31 o 
   5  11   6      104.57      141.05     27.49 o 
   6  11   6      309.01      271.41     29.30 o 
   7  11   6      211.18      287.74     32.83 o 
   8  11   6      362.63      360.64     26.52 o 
   9  11   6       21.38       46.86     24.68 o 
 -11  12   6        3.17      -10.60     60.60 o 
 -10  12   6     1126.97     1098.11     66.20 o 
  -9  12   6      253.00      181.00     25.73 o 
  -8  12   6      226.54      271.62     33.37 o 
  -7  12   6        6.51        6.92     27.99 o 
  -6  12   6       36.89       43.62     16.31 o 
  -5  12   6       68.20      140.88     34.98 o 
  -4  12   6      210.47      139.89     52.76 o 
  -3  12   6      153.79      177.17     51.76 o 
  -2  12   6     1038.45     1124.62     59.87 o 
  -1  12   6        2.85       -7.36     27.80 o 
   0  12   6     1263.52     1394.68     56.47 o 
   1  12   6      178.00      152.31     27.58 o 
   2  12   6     3551.59     3633.27     83.27 o 
   3  12   6        4.26       14.97     23.50 o 
   4  12   6     2092.54     2310.36     66.02 o 
   5  12   6       62.35       81.35     28.05 o 
   6  12   6     1041.67     1230.75     50.60 o 
   7  12   6        0.29        4.87     20.73 o 
   8  12   6      416.75      452.27     49.83 o 
  -9  13   6       32.48       19.49     18.54 o 
  -8  13   6     2682.18     2597.29     55.08 o 
  -7  13   6       20.29        0.14     16.03 o 
  -6  13   6     1797.29     1888.56     46.66 o 
  -5  13   6       89.78      108.95     19.54 o 
  -4  13   6     2351.85     2458.33     59.10 o 
  -3  13   6       46.02       20.01     32.47 o 
  -2  13   6     1174.45     1321.85     85.81 o 
  -1  13   6       23.69       27.04     28.55 o 
   0  13   6      352.71      466.33     48.14 o 
   1  13   6        3.95        2.17     20.92 o 
   2  13   6      391.55      387.49     36.06 o 
   3  13   6      173.77      179.65     40.54 o 
   4  13   6      145.17      114.53     32.09 o 
   5  13   6      166.90      108.51     33.46 o 
   6  13   6      145.33      164.03     31.89 o 
  -6  14   6       25.79       16.78     18.86 o 
  -5  14   6      441.13      485.42     95.55 o 
  -4  14   6      141.46      200.88     22.89 o 
  -3  14   6      230.57      257.70     42.58 o 
  -2  14   6      970.19      987.21     59.04 o 
  -1  14   6      340.19      329.64     37.98 o 
   0  14   6      691.73      778.18     47.41 o 
   1  14   6        2.78       11.79     24.10 o 
   2  14   6     1331.98     1393.39     58.99 o 
   3  14   6       24.52       -8.22     26.84 o 
 -17   0   7      476.10      490.07     62.87 o 
 -15   0   7      262.14      259.81     81.05 o 
 -13   0   7     1235.94     1221.39     59.90 o 
 -11   0   7     3811.48     4014.34     52.74 o 
  -9   0   7    13270.51    12942.12    168.07 o 
  -7   0   7    16303.63    16079.75    219.74 o 
  -5   0   7    40540.57    41761.59    831.24 o 
  -3   0   7    29508.16    31023.25    926.74 o 
  -1   0   7      317.23      410.56     38.29 o 
   1   0   7    17385.66    18014.97    320.46 o 
   3   0   7     2225.40     2302.28     50.37 o 
   5   0   7      678.49      740.89     30.12 o 
   7   0   7     5221.27     5232.39     87.28 o 
   9   0   7     5724.31     5527.11     77.73 o 
  11   0   7     1954.05     2062.26     35.90 o 
  13   0   7     2958.36     3254.01    207.54 o 
 -18   1   7      133.47      138.64     37.98 o 
 -17   1   7     2252.60     2484.62     97.11 o 
 -16   1   7       23.85       37.60     33.02 o 
 -15   1   7     4210.12     4289.51    104.59 o 
 -14   1   7      293.37      253.20     21.02 o 
 -13   1   7    10669.47    10241.00    161.81 o 
 -12   1   7      195.62      222.52      7.71 o 
 -11   1   7    10278.08    10153.61    101.00 o 
 -10   1   7      510.48      504.57     18.35 o 
  -9   1   7     3354.45     3203.57     34.24 o 
  -8   1   7      549.39      556.78     17.05 o 
  -7   1   7      385.81      401.09     27.69 o 
  -6   1   7     1922.87     1902.44     23.51 o 
  -5   1   7      198.98      253.14     19.79 o 
  -4   1   7     3695.95     3673.18     43.72 o 
  -3   1   7     5941.95     5926.27     71.53 o 
  -2   1   7     1557.45     1546.17     33.82 o 
  -1   1   7    63300.38    69322.50   1177.66 o 
   0   1   7      657.01      586.08     18.75 o 
   1   1   7    24020.30    23797.42    311.86 o 
   2   1   7      900.72      911.35     23.49 o 
   3   1   7    22362.89    22616.73    468.80 o 
   4   1   7       84.96      103.80     11.60 o 
   5   1   7    14699.43    14475.19    309.18 o 
   6   1   7      346.14      356.93     24.86 o 
   7   1   7     8312.09     8092.78     81.14 o 
   8   1   7       63.96       66.27      9.10 o 
   9   1   7     3618.90     3531.93     42.72 o 
  10   1   7      189.33      201.64     15.47 o 
  11   1   7       50.81       43.22      6.90 o 
  12   1   7       57.74       87.61     13.57 o 
  13   1   7        7.05        3.80      6.56 o 
  14   1   7       96.21      103.46     42.58 o 
 -17   2   7      411.48      388.06     52.37 o 
 -16   2   7     1277.01     1196.36     82.94 o 
 -15   2   7        8.28       10.76     27.73 o 
 -14   2   7     2102.38     2088.75     87.02 o 
 -13   2   7      944.67      924.17     21.37 o 
 -12   2   7     2212.71     2162.53     58.32 o 
 -11   2   7     4338.18     4225.65     59.73 o 
 -10   2   7     3483.43     3435.72     31.91 o 
  -9   2   7     6340.21     5980.51     56.60 o 
  -8   2   7       10.91       20.77      8.17 o 
  -7   2   7    14780.04    14309.07    144.42 o 
  -6   2   7        6.19        2.48      7.28 o 
  -5   2   7    39780.38    40728.69    638.54 o 
  -4   2   7     1009.01      915.42     19.53 o 
  -3   2   7    35166.00    35370.85    496.56 o 
  -2   2   7     4575.02     4663.81     60.56 o 
  -1   2   7    16012.32    15754.61    197.41 o 
   0   2   7    12259.60    12681.00    150.28 o 
   1   2   7     4765.98     4731.51     56.08 o 
   2   2   7    15650.48    15499.03    188.15 o 
   3   2   7      106.55      164.97     22.70 o 
   4   2   7      995.20      978.73     21.47 o 
   5   2   7     1089.37     1142.88     19.89 o 
   6   2   7     1549.40     1551.00     25.77 o 
   7   2   7     4423.59     4352.06     46.86 o 
   8   2   7     1342.94     1282.23     24.82 o 
   9   2   7     3123.88     3020.97     36.01 o 
  10   2   7      113.70      116.36      9.67 o 
  11   2   7     1973.07     2012.03     24.39 o 
  12   2   7        3.71        6.37      5.40 o 
  13   2   7     1695.56     1819.86     68.81 o 
  14   2   7        3.53       30.88     35.91 o 
 -17   3   7     1165.08     1238.67     58.77 o 
 -16   3   7      102.76      118.08     51.67 o 
 -15   3   7     1964.90     2012.41     67.03 o 
 -14   3   7      276.31      206.00     13.56 o 
 -13   3   7     4084.40     4051.59     63.85 o 
 -12   3   7      658.14      609.57     11.98 o 
 -11   3   7     4157.47     4153.02     54.42 o 
 -10   3   7     3547.72     3437.18     42.29 o 
  -9   3   7     3170.37     3085.93     34.88 o 
  -8   3   7    11381.68    11381.45    113.49 o 
  -7   3   7      812.34      874.12     16.14 o 
  -6   3   7    16609.66    16620.16    173.86 o 
  -5   3   7      691.83      680.43     17.32 o 
  -4   3   7    15909.84    15915.62    190.65 o 
  -3   3   7      120.58      138.97     12.88 o 
  -2   3   7     7223.42     6791.93     79.67 o 
  -1   3   7     8877.87     8812.22    100.08 o 
   0   3   7    10143.98    10285.44    123.36 o 
   1   3   7    20837.98    20456.51    260.69 o 
   2   3   7     2687.90     2678.07     39.52 o 
   3   3   7    10056.86     9570.11    109.99 o 
   4   3   7      728.71      685.59     27.60 o 
   5   3   7     5619.73     5469.30     59.67 o 
   6   3   7     1789.96     1756.21     32.54 o 
   7   3   7     2620.90     2531.95     36.17 o 
   8   3   7     1958.16     1885.56     26.86 o 
   9   3   7     1379.46     1331.76     20.02 o 
  10   3   7     1275.76     1297.85     20.70 o 
  11   3   7      160.62      143.52     16.88 o 
  12   3   7     1193.64     1194.55     25.34 o 
  13   3   7        8.54       21.09     25.97 o 
  14   3   7      671.75      655.29     60.71 o 
 -17   4   7      229.76      219.66     35.81 o 
 -16   4   7     2683.38     2743.50     81.53 o 
 -15   4   7        5.34      -23.24     23.24 o 
 -14   4   7     4335.26     4264.55    105.78 o 
 -13   4   7       10.65       28.35      6.75 o 
 -12   4   7     8635.93     8348.31     97.00 o 
 -11   4   7     1517.75     1523.05     24.71 o 
 -10   4   7     6995.36     6993.15     73.18 o 
  -9   4   7     2997.76     2855.08     31.13 o 
  -8   4   7     4697.93     4790.49     47.19 o 
  -7   4   7     5312.67     5061.69     52.60 o 
  -6   4   7      247.37      257.45     14.38 o 
  -5   4   7     3988.63     4049.85     43.06 o 
  -4   4   7     1267.88     1204.93     21.84 o 
  -3   4   7     2632.83     2480.01     33.76 o 
  -2   4   7     4873.33     4709.48     55.65 o 
  -1   4   7    13358.46    13707.06    162.11 o 
   0   4   7    19587.41    20083.98    252.19 o 
   1   4   7     2621.73     2508.68     39.26 o 
   2   4   7     9725.05     9554.01    111.23 o 
   3   4   7       53.72       56.12     10.56 o 
   4   4   7     8588.73     8473.05     89.14 o 
   5   4   7       20.59       27.55     10.08 o 
   6   4   7     6572.05     6491.52     77.23 o 
   7   4   7      504.19      467.47     15.28 o 
   8   4   7     2686.12     2731.09     35.91 o 
   9   4   7       71.51       74.21     10.08 o 
  10   4   7      366.27      396.26     15.24 o 
  11   4   7      676.49      665.72     20.37 o 
  12   4   7       23.53       37.52      8.37 o 
  13   4   7      509.16      589.57     74.61 o 
  14   4   7       12.00       42.42     43.17 o 
 -17   5   7      157.19      159.29     32.33 o 
 -16   5   7      349.07      355.87     78.77 o 
 -15   5   7      202.63      153.39     40.66 o 
 -14   5   7        1.07        7.74      6.30 o 
 -13   5   7      554.94      554.90     39.22 o 
 -12   5   7     1048.15     1056.49     20.66 o 
 -11   5   7     1169.73     1161.25     21.40 o 
 -10   5   7     4479.89     4445.06     53.00 o 
  -9   5   7      416.58      396.19     14.39 o 
  -8   5   7    10400.53    10367.77    104.30 o 
  -7   5   7      116.50      126.67     13.35 o 
  -6   5   7    20123.95    19949.85    226.07 o 
  -5   5   7      543.94      583.54     13.64 o 
  -4   5   7    16624.47    16281.34    198.78 o 
  -3   5   7      864.38      921.02     21.35 o 
  -2   5   7     8341.36     8233.93    106.89 o 
  -1   5   7       46.51       51.93     13.71 o 
   0   5   7     4050.98     4013.13     57.54 o 
   1   5   7      769.04      720.60     26.03 o 
   2   5   7     1332.59     1278.83     20.79 o 
   3   5   7      318.12      343.31     38.16 o 
   4   5   7      337.47      340.51     15.02 o 
   5   5   7      683.08      637.13     18.90 o 
   6   5   7     2292.93     2297.56     35.34 o 
   7   5   7      324.74      313.60     14.93 o 
   8   5   7     2648.69     2612.15     36.13 o 
   9   5   7      522.19      499.82     19.93 o 
  10   5   7     2384.72     2522.23     37.67 o 
  11   5   7       14.60        9.82      8.90 o 
  12   5   7     2344.01     2371.26     51.99 o 
  13   5   7        5.35       25.82     15.88 o 
 -16   6   7     1598.70     1727.29     73.37 o 
 -15   6   7      182.38      181.51     27.40 o 
 -14   6   7     4601.38     4315.08    123.78 o 
 -13   6   7        5.20        8.87      7.92 o 
 -12   6   7     7151.79     6887.09     81.28 o 
 -11   6   7       13.80       10.76     10.52 o 
 -10   6   7     6854.65     6739.50     75.77 o 
  -9   6   7        1.71        2.97      7.08 o 
  -8   6   7     2095.88     2037.60     34.46 o 
  -7   6   7       13.72       17.05      7.69 o 
  -6   6   7        4.02        7.73      5.97 o 
  -5   6   7       27.68       92.81     25.34 o 
  -4   6   7     1278.42     1272.69     20.34 o 
  -3   6   7      160.58      203.56     15.69 o 
  -2   6   7     8035.50     7790.74     96.08 o 
  -1   6   7      379.09      392.80     19.21 o 
   0   6   7    12947.42    12795.45    167.30 o 
   1   6   7      362.52      360.25     18.60 o 
   2   6   7    15165.86    14993.08    176.68 o 
   3   6   7        2.17       -4.16      7.95 o 
   4   6   7     8129.35     8038.11     92.35 o 
   5   6   7        1.32       -1.88     10.76 o 
   6   6   7     7278.75     7267.70     85.90 o 
   7   6   7        0.84        8.04      8.71 o 
   8   6   7     2611.66     2681.12     53.96 o 
   9   6   7      127.49      101.99     13.65 o 
  10   6   7      810.06      800.07     20.25 o 
  11   6   7        0.01       18.68      8.69 o 
  12   6   7       85.72      120.99     19.46 o 
  13   6   7        8.72       26.00     29.74 o 
 -16   7   7      213.34      235.57     56.81 o 
 -15   7   7      452.37      424.17     32.95 o 
 -14   7   7        6.63       19.56      9.61 o 
 -13   7   7      176.31      158.47     11.27 o 
 -12   7   7      913.23      897.56     19.67 o 
 -11   7   7       19.82       19.67     10.63 o 
 -10   7   7     5350.16     5064.14     66.33 o 
  -9   7   7      541.75      516.64     14.44 o 
  -8   7   7     6766.47     6649.85     74.67 o 
  -7   7   7       72.57       93.45     10.28 o 
  -6   7   7    13930.17    13561.18    175.43 o 
  -5   7   7      209.94      213.39     13.23 o 
  -4   7   7    19161.47    18642.30    215.21 o 
  -3   7   7     2351.40     2181.41     31.80 o 
  -2   7   7    14072.69    13435.30    219.69 o 
  -1   7   7     1336.55     1241.79     17.07 o 
   0   7   7     4238.80     4154.73     79.20 o 
   1   7   7     1277.67     1297.57     23.93 o 
   2   7   7      186.42      178.68     10.53 o 
   3   7   7     1904.10     1909.16     32.26 o 
   4   7   7        4.02       25.79     14.16 o 
   5   7   7      397.51      405.45     16.73 o 
   6   7   7     1180.11     1216.84     28.79 o 
   7   7   7      529.57      495.77     18.87 o 
   8   7   7     1296.26     1302.64     28.66 o 
   9   7   7       14.52       28.37     10.91 o 
  10   7   7     1625.60     1652.20     31.60 o 
  11   7   7       34.39       21.45     10.33 o 
  12   7   7     1626.90     1650.01     29.89 o 
 -15   8   7       16.60       85.59     43.93 o 
 -14   8   7     2065.52     1921.51    124.65 o 
 -13   8   7       93.44       81.57     11.65 o 
 -12   8   7     1850.36     1824.65     33.24 o 
 -11   8   7      746.68      744.22     16.38 o 
 -10   8   7     2764.52     2768.67     36.00 o 
  -9   8   7     1591.28     1549.43     28.80 o 
  -8   8   7      767.88      797.13     21.86 o 
  -7   8   7     2965.03     2849.59     35.33 o 
  -6   8   7      653.80      614.83     47.90 o 
  -5   8   7     3741.06     3781.11     71.04 o 
  -4   8   7       15.81       30.68     20.26 o 
  -3   8   7     1637.51     1643.91     45.33 o 
  -2   8   7     3408.64     3328.52     66.93 o 
  -1   8   7     3515.07     3384.13     69.83 o 
   0   8   7     4816.75     4657.26    103.51 o 
   1   8   7     1550.01     1554.73     29.96 o 
   2   8   7     9583.89     9485.84    128.96 o 
   3   8   7       26.76       31.83     12.68 o 
   4   8   7     2931.73     2928.44     47.95 o 
   5   8   7       27.28       21.77     10.37 o 
   6   8   7     3538.27     3428.02     57.37 o 
   7   8   7      694.48      731.79     21.92 o 
   8   8   7     2283.27     2065.90     98.82 o 
   9   8   7      232.86      255.60     16.67 o 
  10   8   7      437.69      440.21     20.29 o 
  11   8   7      382.84      356.97     17.92 o 
  12   8   7       66.02       40.75     11.93 o 
 -14   9   7       10.84       10.92     24.37 o 
 -13   9   7     1132.62     1082.60     27.18 o 
 -12   9   7      581.58      596.08     20.96 o 
 -11   9   7     1386.00     1368.13     32.11 o 
 -10   9   7      843.49      867.42     39.10 o 
  -9   9   7     2970.67     2951.53     49.54 o 
  -8   9   7     2090.67     2127.93     43.97 o 
  -7   9   7      156.34      184.34     23.81 o 
  -6   9   7     3147.03     3130.72     61.87 o 
  -5   9   7        0.91       -7.04     20.43 o 
  -4   9   7     6572.17     6590.12    120.13 o 
  -3   9   7       12.60       31.85     20.35 o 
  -2   9   7     3241.64     3268.74     67.82 o 
  -1   9   7      567.04      528.00     31.92 o 
   0   9   7      685.44      653.07     33.62 o 
   1   9   7     2439.65     2434.95     63.25 o 
   2   9   7      711.00      662.98     20.24 o 
   3   9   7     6623.52     6212.86    101.60 o 
   4   9   7        4.44       -1.30     12.76 o 
   5   9   7     1700.12     1666.86     40.01 o 
   6   9   7      114.04      113.41     16.72 o 
   7   9   7      779.09      824.00     37.75 o 
   8   9   7      621.06      596.78     19.25 o 
   9   9   7      276.33      268.11     24.37 o 
  10   9   7      599.10      658.33     21.90 o 
  11   9   7       49.63       45.52     12.30 o 
 -13  10   7       46.18       52.40     12.72 o 
 -12  10   7      396.16      452.96     18.78 o 
 -11  10   7     1183.01     1183.36     36.67 o 
 -10  10   7      377.01      402.32     22.50 o 
  -9  10   7     1281.74     1321.78     31.82 o 
  -8  10   7        5.11       -8.66     11.71 o 
  -7  10   7     2813.59     2815.39     53.96 o 
  -6  10   7       12.41       14.56     16.51 o 
  -5  10   7     3294.92     3330.49     66.96 o 
  -4  10   7      248.61      222.69     29.30 o 
  -3  10   7     3600.30     3640.95     82.30 o 
  -2  10   7      273.45      249.09     37.54 o 
  -1  10   7     4343.77     4464.28    126.88 o 
   0  10   7      934.42      917.65     54.83 o 
   1  10   7      335.66      267.71     32.78 o 
   2  10   7     1801.08     1876.68     61.16 o 
   3  10   7       98.20       85.12     30.79 o 
   4  10   7      934.07      884.44     35.42 o 
   5  10   7      298.84      306.99     19.97 o 
   6  10   7      869.64      861.24     27.00 o 
   7  10   7      477.90      539.90     42.20 o 
   8  10   7      342.42      337.45     18.86 o 
   9  10   7      707.55      714.07     25.77 o 
  10  10   7       99.61       70.17     14.46 o 
 -12  11   7       38.71       39.46     15.23 o 
 -11  11   7     1095.73     1030.24     32.80 o 
 -10  11   7       30.38       35.84     14.23 o 
  -9  11   7     1129.72     1235.59     40.60 o 
  -8  11   7      416.01      399.19     27.28 o 
  -7  11   7      109.44       80.06     16.66 o 
  -6  11   7      215.90      224.23     21.49 o 
  -5  11   7       14.59       14.13     22.16 o 
  -4  11   7      162.41      196.52     33.02 o 
  -3  11   7      288.04      338.52     33.93 o 
  -2  11   7      163.45      243.18     33.88 o 
  -1  11   7     2776.85     2816.48     74.70 o 
   0  11   7        3.23        8.17     27.34 o 
   1  11   7     2908.78     2908.46     78.67 o 
   2  11   7      339.23      368.34     32.29 o 
   3  11   7     3224.16     3274.82     74.38 o 
   4  11   7       98.27       76.34     26.10 o 
   5  11   7     1545.48     1574.46     53.94 o 
   6  11   7       42.86       12.73     20.42 o 
   7  11   7     1076.41     1099.90     39.70 o 
   8  11   7       55.77       42.42     13.89 o 
 -10  12   7        0.17        3.23     18.59 o 
  -9  12   7     1339.73     1353.19     43.62 o 
  -8  12   7       19.09       18.25     16.06 o 
  -7  12   7     2069.80     2137.61     56.44 o 
  -6  12   7      223.78      220.86     28.19 o 
  -5  12   7     3849.50     3841.25     73.00 o 
  -4  12   7       95.69      118.56     22.97 o 
  -3  12   7     2776.11     2947.98     73.57 o 
  -2  12   7       30.55       21.19     22.49 o 
  -1  12   7     2052.73     2123.66     60.99 o 
   0  12   7       25.54       41.07     26.82 o 
   1  12   7      135.35      169.27     32.87 o 
   2  12   7        1.46      -20.67     26.28 o 
   3  12   7       84.18       98.61     25.60 o 
   4  12   7      146.50      122.58     29.11 o 
   5  12   7       27.31       22.68     18.09 o 
   6  12   7       17.46       16.55     18.26 o 
   7  12   7      295.57      332.91     29.69 o 
  -8  13   7      146.88      152.70     46.81 o 
  -7  13   7      150.60      176.19     25.61 o 
  -6  13   7      271.82      253.02     26.03 o 
  -5  13   7       37.51       20.70     19.29 o 
  -4  13   7      245.86      110.27     37.70 o 
  -3  13   7      248.50      297.30     33.64 o 
  -2  13   7      154.95      124.39     29.87 o 
  -1  13   7      862.81      953.81     46.87 o 
   0  13   7        1.25       13.63     29.16 o 
   1  13   7     1313.79     1381.75     62.68 o 
   2  13   7       18.74       33.12     29.57 o 
   3  13   7     1128.47     1285.05     53.34 o 
   4  13   7       19.50       18.90     26.53 o 
   5  13   7     1086.06     1193.63     50.83 o 
  -5  14   7     1322.45     1379.32     62.87 o 
  -4  14   7      118.06      110.01     28.64 o 
  -3  14   7      781.67      921.11     72.68 o 
  -2  14   7      139.75       97.87     35.75 o 
  -1  14   7      257.58      256.05     50.70 o 
   0  14   7      236.93      175.04     62.55 o 
   1  14   7      287.79      347.53     54.74 o 
 -16   0   8     3831.65     3739.53    138.61 o 
 -14   0   8     8884.96     8923.72    274.54 o 
 -12   0   8    16358.82    16460.61    238.36 o 
 -10   0   8    11958.78    12418.28    244.80 o 
  -8   0   8     4457.60     4438.38    123.97 o 
  -6   0   8     2668.40     2938.44     50.08 o 
  -4   0   8      228.67      285.17     37.12 o 
  -2   0   8     3907.04     3996.56     67.49 o 
   0   0   8    16589.00    16778.89    286.42 o 
   2   0   8    21227.19    21364.60    403.01 o 
   4   0   8    19143.38    19237.68    404.86 o 
   6   0   8     9572.33     9705.16    177.61 o 
   8   0   8     4430.31     4276.14     64.01 o 
  10   0   8     1497.25     1500.91     42.88 o 
  12   0   8       69.45       69.64     16.77 o 
  14   0   8       13.58       84.08     49.23 o 
 -17   1   8      176.53      181.08     45.70 o 
 -16   1   8      422.87      478.23     40.66 o 
 -15   1   8      449.93      372.14     53.02 o 
 -14   1   8      191.22      192.36     14.90 o 
 -13   1   8      460.27      513.60     21.24 o 
 -12   1   8      816.54      921.09     24.22 o 
 -11   1   8     1072.70     1084.85     44.63 o 
 -10   1   8    10740.35    10481.85    104.92 o 
  -9   1   8     1078.94     1047.94     26.70 o 
  -8   1   8    20204.53    20359.96    217.41 o 
  -7   1   8     1781.92     1770.80     29.42 o 
  -6   1   8    23931.72    23978.12    302.37 o 
  -5   1   8        2.19       17.40      9.21 o 
  -4   1   8    33614.16    34321.72    475.67 o 
  -3   1   8     2078.21     2284.19     35.75 o 
  -2   1   8     8855.07     7962.19     93.43 o 
  -1   1   8     2077.60     2044.61     36.32 o 
   0   1   8    17027.46    17363.02    216.80 o 
   1   1   8      842.39      846.09     24.58 o 
   2   1   8     4975.52     4759.70     62.44 o 
   3   1   8      237.56      244.39     17.85 o 
   4   1   8       16.84       34.64     11.50 o 
   5   1   8      667.17      639.61     21.52 o 
   6   1   8      955.03      959.15     21.75 o 
   7   1   8      875.74      838.07     19.80 o 
   8   1   8     3214.86     3188.08     43.27 o 
   9   1   8      137.27      145.24      9.57 o 
  10   1   8      985.52     1033.44     16.47 o 
  11   1   8        3.52        9.00      5.76 o 
  12   1   8     2043.63     2054.34     26.55 o 
  13   1   8       25.21       11.94     25.97 o 
  14   1   8     1179.66     1320.65     80.39 o 
 -17   2   8      116.17      105.77     31.26 o 
 -16   2   8     2589.27     2776.67    104.53 o 
 -15   2   8        1.38        0.94     23.40 o 
 -14   2   8     4445.65     4219.41     50.48 o 
 -13   2   8       19.81       23.43      5.61 o 
 -12   2   8     6207.07     6103.56     63.00 o 
 -11   2   8      275.16      311.23     10.80 o 
 -10   2   8     4710.11     4687.70     49.47 o 
  -9   2   8     5347.77     5278.11     54.89 o 
  -8   2   8     2593.00     2588.38     29.29 o 
  -7   2   8     9339.65     9258.95     98.07 o 
  -6   2   8     2340.12     2439.82     62.67 o 
  -5   2   8     6851.66     6801.14     78.61 o 
  -4   2   8      339.40      357.08     23.29 o 
  -3   2   8     3228.96     3094.37     42.39 o 
  -2   2   8     3183.42     2980.03     45.79 o 
  -1   2   8     2729.49     2364.66     40.51 o 
   0   2   8    18964.72    19142.61    250.67 o 
   1   2   8     1526.93     1548.16     34.56 o 
   2   2   8    13865.91    13355.32    166.31 o 
   3   2   8       28.36       48.64     12.80 o 
   4   2   8    12116.37    11867.85    153.17 o 
   5   2   8       33.66       45.32     10.98 o 
   6   2   8     9065.90     8837.21    107.52 o 
   7   2   8      251.90      245.38     13.45 o 
   8   2   8     2777.07     2677.64     31.68 o 
   9   2   8      459.54      464.93     13.74 o 
  10   2   8     1174.11     1148.67     19.38 o 
  11   2   8      170.98      195.39     10.41 o 
  12   2   8        2.17        9.26      6.28 o 
  13   2   8      343.57      353.68     40.69 o 
  14   2   8        0.52       52.39     39.64 o 
 -17   3   8      896.68      895.90     86.25 o 
 -16   3   8      194.78      288.60     33.66 o 
 -15   3   8     1784.19     1711.80     74.30 o 
 -14   3   8        0.69       19.70      6.48 o 
 -13   3   8     3632.15     3607.98     79.51 o 
 -12   3   8     1144.49     1069.71     24.47 o 
 -11   3   8     4206.35     4274.43     46.71 o 
 -10   3   8     3399.69     3410.07     37.48 o 
  -9   3   8     5167.18     5261.00     56.06 o 
  -8   3   8     7654.16     7159.39     71.69 o 
  -7   3   8      957.29      984.53     20.13 o 
  -6   3   8     8200.79     7867.04     92.54 o 
  -5   3   8      348.01      361.78     16.35 o 
  -4   3   8    14314.53    13803.69    166.78 o 
  -3   3   8      252.83      293.26     14.52 o 
  -2   3   8    20855.21    21426.83    270.82 o 
  -1   3   8     4641.50     4554.80     56.98 o 
   0   3   8     5410.29     5066.01     63.08 o 
   1   3   8     6560.45     6187.74     75.26 o 
   2   3   8      786.28      761.39     27.17 o 
   3   3   8    12812.24    12563.34    159.39 o 
   4   3   8       70.77       78.79     12.84 o 
   5   3   8     3019.06     2948.60     41.72 o 
   6   3   8      244.63      258.37     13.69 o 
   7   3   8     3800.07     3732.67     48.18 o 
   8   3   8      855.87      833.33     19.08 o 
   9   3   8     1098.92     1088.88     26.03 o 
  10   3   8     1198.86     1192.77     23.11 o 
  11   3   8       22.79       11.42      7.29 o 
  12   3   8      615.14      625.50     19.00 o 
  13   3   8       57.95        9.51     46.27 o 
 -17   4   8      428.15      488.07     46.98 o 
 -16   4   8      465.35      382.94     52.64 o 
 -15   4   8       76.13       65.45     23.68 o 
 -14   4   8     1318.54     1320.13     77.02 o 
 -13   4   8       47.07       53.58      9.14 o 
 -12   4   8     3643.45     3532.29     60.34 o 
 -11   4   8     1475.14     1443.78     24.78 o 
 -10   4   8     2901.04     2817.75     34.55 o 
  -9   4   8     9881.41     9636.73     93.27 o 
  -8   4   8       83.29      104.59     10.19 o 
  -7   4   8    13983.71    13932.88    156.17 o 
  -6   4   8      814.68      893.69     18.57 o 
  -5   4   8    13365.80    12853.57    157.99 o 
  -4   4   8       62.97       53.28     11.06 o 
  -3   4   8    11483.55    11271.36    133.15 o 
  -2   4   8      158.44      122.71     17.42 o 
  -1   4   8     9433.92     9552.16    127.87 o 
   0   4   8    11858.93    11949.84    152.82 o 
   1   4   8     3505.17     3380.33     51.46 o 
   2   4   8     5442.38     5024.34     64.61 o 
   3   4   8       38.01       41.91     15.72 o 
   4   4   8      996.76      856.13     22.63 o 
   5   4   8       99.19      165.33     24.15 o 
   6   4   8     1661.85     1591.13     28.07 o 
   7   4   8     1278.39     1269.08     27.41 o 
   8   4   8     1069.69      993.73     19.88 o 
   9   4   8     1562.87     1585.11     23.61 o 
  10   4   8      655.23      636.81     27.38 o 
  11   4   8     1324.21     1354.05     25.73 o 
  12   4   8       16.97       22.23      9.01 o 
  13   4   8      923.16     1117.24     82.56 o 
 -16   5   8      231.77      227.85     31.19 o 
 -15   5   8     3699.15     3615.24     92.79 o 
 -14   5   8       77.71       55.93     10.61 o 
 -13   5   8     7170.61     6922.08     94.03 o 
 -12   5   8       10.01       12.52      9.20 o 
 -11   5   8     6577.86     6567.22     92.55 o 
 -10   5   8       50.53       95.53     16.68 o 
  -9   5   8     9045.11     8873.38     92.32 o 
  -8   5   8      824.56      801.69     17.59 o 
  -7   5   8     1223.99     1228.35     26.84 o 
  -6   5   8      441.99      412.30     21.99 o 
  -5   5   8       12.76       21.94      8.31 o 
  -4   5   8      457.90      442.71     19.60 o 
  -3   5   8     3559.89     3408.21     47.67 o 
  -2   5   8      467.66      510.78     24.93 o 
  -1   5   8     9665.12     9445.39    117.04 o 
   0   5   8        6.24        8.75     11.96 o 
   1   5   8     9575.60     9362.21    134.91 o 
   2   5   8       22.19       30.43     12.71 o 
   3   5   8    16509.41    16459.05    198.80 o 
   4   5   8       69.07       67.26     14.40 o 
   5   5   8     5355.97     5245.28     66.73 o 
   6   5   8       13.54       30.61     11.77 o 
   7   5   8     4181.67     4192.05     56.26 o 
   8   5   8      425.26      403.66     16.04 o 
   9   5   8     1703.62     1687.17     27.31 o 
  10   5   8      444.63      426.84     17.20 o 
  11   5   8      211.24      224.08     14.20 o 
  12   5   8      122.65      151.38     18.17 o 
  13   5   8        7.59       42.42     74.99 o 
 -16   6   8       21.68       24.87     20.71 o 
 -15   6   8      112.93      110.38     33.47 o 
 -14   6   8       19.68       13.86      9.50 o 
 -13   6   8       75.07       92.87     10.20 o 
 -12   6   8       70.83       53.65      8.92 o 
 -11   6   8     4074.34     3835.67     50.44 o 
 -10   6   8      166.12      175.65     19.84 o 
  -9   6   8     4229.91     4146.75     49.66 o 
  -8   6   8      131.49      113.06     11.80 o 
  -7   6   8    12505.58    12390.81    142.24 o 
  -6   6   8       68.08       68.05      8.63 o 
  -5   6   8    14598.51    14404.71    165.03 o 
  -4   6   8      210.37      227.81     14.07 o 
  -3   6   8    16478.36    16247.69    210.82 o 
  -2   6   8      570.79      549.19     22.95 o 
  -1   6   8     9579.34     9538.13    123.31 o 
   0   6   8        0.34        1.62     11.89 o 
   1   6   8      229.39      227.92     11.77 o 
   2   6   8       11.61       21.00      8.95 o 
   3   6   8      468.45      453.63     17.10 o 
   4   6   8      516.35      481.24     30.85 o 
   5   6   8      611.75      597.60     19.22 o 
   6   6   8        0.31      -10.15     10.15 o 
   7   6   8      964.66      955.04     24.69 o 
   8   6   8       16.00       20.18      9.49 o 
   9   6   8      920.61      947.87     30.19 o 
  10   6   8        2.87       33.15     11.30 o 
  11   6   8     1513.01     1576.67     32.48 o 
  12   6   8       28.51       27.88     10.12 o 
 -15   7   8     2272.02     2250.77     76.99 o 
 -14   7   8       23.21       20.68      8.88 o 
 -13   7   8     3734.15     3592.92     54.65 o 
 -12   7   8      218.98      214.30     11.30 o 
 -11   7   8     3648.13     3492.77     42.95 o 
 -10   7   8     2081.31     2018.77     34.11 o 
  -9   7   8     2279.50     2212.31     37.10 o 
  -8   7   8      440.56      419.68     22.72 o 
  -7   7   8      973.03      977.41     23.56 o 
  -6   7   8     1411.69     1378.99     24.08 o 
  -5   7   8      105.91      111.34      9.70 o 
  -4   7   8      222.85      219.00     12.52 o 
  -3   7   8     1451.99     1496.31     38.06 o 
  -2   7   8      575.75      581.94     29.12 o 
  -1   7   8     6732.36     6547.22    113.98 o 
   0   7   8      291.90      299.03     26.15 o 
   1   7   8    11931.43    11815.76    144.64 o 
   2   7   8      633.97      659.92     20.21 o 
   3   7   8     8165.54     7997.19     99.89 o 
   4   7   8      626.15      606.11     18.42 o 
   5   7   8     3894.93     3901.05     58.94 o 
   6   7   8       21.95       34.71     10.21 o 
   7   7   8     2286.96     2349.12     46.85 o 
   8   7   8        1.01       -2.65     10.34 o 
   9   7   8     1349.71     1316.82     46.17 o 
  10   7   8      100.93      116.31     13.91 o 
  11   7   8      479.81      459.55     22.08 o 
  12   7   8       82.86       91.46     27.54 o 
 -15   8   8        7.19       29.07     24.35 o 
 -14   8   8     1028.14      937.80     22.66 o 
 -13   8   8      141.24      145.59     10.76 o 
 -12   8   8      869.22      819.21     20.37 o 
 -11   8   8     1814.82     1780.55     33.56 o 
 -10   8   8      404.39      397.13     13.53 o 
  -9   8   8      899.55      873.80     23.98 o 
  -8   8   8      625.51      644.69     17.28 o 
  -7   8   8     6045.12     5878.69     71.11 o 
  -6   8   8      315.29      288.58      7.99 o 
  -5   8   8    12225.83    11707.89    261.63 o 
  -4   8   8      146.49      132.50     22.36 o 
  -3   8   8    10741.24    10705.02    184.20 o 
  -2   8   8      407.79      395.10     24.22 o 
  -1   8   8     7252.56     7060.81    161.45 o 
   0   8   8     1349.50     1293.84     22.36 o 
   1   8   8      716.12      650.07     18.99 o 
   2   8   8     1551.05     1411.75     39.03 o 
   3   8   8     2461.64     2298.29     44.92 o 
   4   8   8     2434.10     2297.24     57.10 o 
   5   8   8       50.78       53.10     12.40 o 
   6   8   8      851.42      804.82     32.70 o 
   7   8   8      775.21      756.50     37.83 o 
   8   8   8      529.06      550.57     21.10 o 
   9   8   8      660.97      699.74     40.54 o 
  10   8   8       98.72       78.82     18.90 o 
  11   8   8      801.12      852.70     23.68 o 
 -14   9   8        1.90       -3.29      8.48 o 
 -13   9   8     1561.89     1546.01     31.75 o 
 -12   9   8      215.47      265.07     21.04 o 
 -11   9   8     1395.80     1404.23     34.31 o 
 -10   9   8     2679.07     2572.44     48.80 o 
  -9   9   8      590.66      582.63     26.12 o 
  -8   9   8     1912.99     1896.65     44.07 o 
  -7   9   8      103.05       96.89     24.40 o 
  -6   9   8     2519.90     2518.65     60.02 o 
  -5   9   8        1.42        2.36     17.65 o 
  -4   9   8     2237.00     2154.00     65.36 o 
  -3   9   8      166.36      184.20     41.65 o 
  -2   9   8     3174.09     3084.28     84.83 o 
  -1   9   8     2149.64     2131.03     62.24 o 
   0   9   8     2649.36     2625.91     87.88 o 
   1   9   8     2233.65     2232.23     66.24 o 
   2   9   8        6.99       16.44     10.67 o 
   3   9   8     3114.23     3113.81     52.33 o 
   4   9   8      116.91      103.18     17.73 o 
   5   9   8     1506.50     1573.38     42.44 o 
   6   9   8      143.05      153.25     14.62 o 
   7   9   8     1594.18     1579.80     38.04 o 
   8   9   8      510.41      500.00     23.00 o 
   9   9   8      648.85      694.01     28.45 o 
  10   9   8      487.59      519.29     29.81 o 
 -13  10   8        0.05        0.28      9.32 o 
 -12  10   8     1253.96     1214.99     33.78 o 
 -11  10   8       36.75       42.53     18.16 o 
 -10  10   8     1738.78     1684.95     36.89 o 
  -9  10   8      731.43      771.79     35.33 o 
  -8  10   8      655.51      735.33     44.06 o 
  -7  10   8      998.08     1053.02     32.21 o 
  -6  10   8        4.45       12.18     16.93 o 
  -5  10   8      871.63      892.98     39.99 o 
  -4  10   8      101.93      114.31     25.37 o 
  -3  10   8      778.06      789.86     36.30 o 
  -2  10   8      957.01      974.11     39.15 o 
  -1  10   8      792.25      744.01     43.07 o 
   0  10   8     1854.13     1863.64     71.03 o 
   1  10   8     1158.26     1194.18     61.52 o 
   2  10   8     3888.62     3751.81     81.62 o 
   3  10   8      131.15      113.65     14.31 o 
   4  10   8     2334.95     2285.53     64.42 o 
   5  10   8       15.35       25.73     16.22 o 
   6  10   8     1088.46     1054.52     33.53 o 
   7  10   8      130.63      134.09     18.51 o 
   8  10   8      754.12      738.92     38.81 o 
   9  10   8      249.80      293.44     21.73 o 
 -11  11   8      428.09      457.87     27.55 o 
 -10  11   8      672.15      648.58     35.26 o 
  -9  11   8      109.72      115.51     27.77 o 
  -8  11   8     1914.85     1935.69     43.78 o 
  -7  11   8       26.38       33.86     16.64 o 
  -6  11   8     3305.06     3357.20     83.43 o 
  -5  11   8       33.94       54.90     24.77 o 
  -4  11   8     4474.19     4616.88     94.13 o 
  -3  11   8      243.12      230.66     29.14 o 
  -2  11   8     1898.74     2007.05     57.63 o 
  -1  11   8        8.46        0.67     17.65 o 
   0  11   8      556.88      557.50     39.67 o 
   1  11   8       72.12       92.48     25.73 o 
   2  11   8      662.10      620.78     40.50 o 
   3  11   8       47.82       59.38     23.68 o 
   4  11   8        1.31       12.89     21.24 o 
   5  11   8       33.86       55.38     21.77 o 
   6  11   8       98.75       86.96     31.99 o 
   7  11   8       98.97      110.68     23.37 o 
   8  11   8      631.67      567.65     26.26 o 
 -10  12   8     1246.24     1296.88     42.91 o 
  -9  12   8       30.00       18.03     19.32 o 
  -8  12   8      880.60      904.10     35.89 o 
  -7  12   8        0.02      -19.11     19.11 o 
  -6  12   8      179.04      212.46     32.68 o 
  -5  12   8       15.14       -3.45     20.84 o 
  -4  12   8       67.37       41.14     23.93 o 
  -3  12   8        7.08       -8.76     22.07 o 
  -2  12   8      766.52      851.52     43.41 o 
  -1  12   8       31.81       59.03     28.31 o 
   0  12   8      525.94      651.73     44.50 o 
   1  12   8       97.19      118.07     37.23 o 
   2  12   8     1725.99     1758.33     72.24 o 
   3  12   8        0.01        2.53     22.64 o 
   4  12   8     1605.63     1682.11     55.57 o 
   5  12   8       11.28       14.08     20.61 o 
   6  12   8      949.42     1023.58     49.15 o 
  -7  13   8        0.76        5.37     19.70 o 
  -6  13   8     1647.69     1776.55     52.59 o 
  -5  13   8        7.73       26.19     18.70 o 
  -4  13   8     2752.10     3047.96     81.58 o 
  -3  13   8      127.94      119.23     26.36 o 
  -2  13   8     1269.05     1385.97     56.85 o 
  -1  13   8       98.53       89.94     29.65 o 
   0  13   8     1371.60     1422.66     58.47 o 
   1  13   8       11.68        8.15     27.36 o 
   2  13   8      457.44      477.42     54.04 o 
   3  13   8      189.93      123.47     35.52 o 
 -17   0   9      992.44     1086.94     78.02 o 
 -15   0   9      831.49      788.51    108.32 o 
 -13   0   9       11.89       98.23     31.72 o 
 -11   0   9     3542.49     3631.33     81.08 o 
  -9   0   9    19587.29    19546.13    309.43 o 
  -7   0   9    18054.04    17658.90    303.06 o 
  -5   0   9    14996.53    14546.26    243.68 o 
  -3   0   9    17166.69    17533.68    414.70 o 
  -1   0   9    22907.97    23894.60    523.78 o 
   1   0   9    11939.73    12152.18    227.77 o 
   3   0   9       39.89       65.00     19.50 o 
   5   0   9      210.63      237.25     21.57 o 
   7   0   9      280.97      322.48     19.45 o 
   9   0   9     1199.32     1258.94     36.34 o 
  11   0   9     1838.20     1912.09     48.15 o 
  13   0   9     1173.77     1402.80     91.65 o 
 -17   1   9     2037.86     2089.10     89.15 o 
 -16   1   9        1.42      -13.22     29.33 o 
 -15   1   9     4321.75     4399.68    105.02 o 
 -14   1   9        0.20        4.37      6.03 o 
 -13   1   9    11417.42    11446.35    140.69 o 
 -12   1   9      274.56      237.99     13.57 o 
 -11   1   9    12557.20    12531.46    124.73 o 
 -10   1   9       53.58       42.83      8.77 o 
  -9   1   9     5500.90     5561.12     75.75 o 
  -8   1   9     1775.39     1770.56     25.88 o 
  -7   1   9     1079.98     1145.34     52.04 o 
  -6   1   9     2359.07     2284.90     34.86 o 
  -5   1   9      227.35      276.33     16.98 o 
  -4   1   9      842.03      791.73     21.61 o 
  -3   1   9     1475.22     1547.90     42.51 o 
  -2   1   9      190.12      186.78     17.34 o 
  -1   1   9     4213.38     4161.92     85.06 o 
   0   1   9      754.07      914.30     28.46 o 
   1   1   9    10127.34    10298.77    138.51 o 
   2   1   9       10.46       17.87     11.79 o 
   3   1   9    15681.28    15491.79    196.63 o 
   4   1   9      395.49      385.19     20.12 o 
   5   1   9     7384.47     7369.64    107.18 o 
   6   1   9       24.66       18.50     10.27 o 
   7   1   9     6953.53     6814.67     95.60 o 
   8   1   9       45.84       26.81      9.07 o 
   9   1   9     2017.60     1978.66     29.48 o 
  10   1   9        5.75        4.82      6.62 o 
  11   1   9      611.43      630.28     16.01 o 
  12   1   9      121.57       89.54      9.67 o 
  13   1   9       41.94       55.66     38.87 o 
 -17   2   9      522.79      627.24     93.92 o 
 -16   2   9      868.48      904.91    153.00 o 
 -15   2   9      152.64      156.96     34.14 o 
 -14   2   9      768.60      755.52     30.37 o 
 -13   2   9      320.87      339.33     24.67 o 
 -12   2   9      865.68      844.41     15.02 o 
 -11   2   9     1670.24     1717.41     25.59 o 
 -10   2   9     2194.50     2133.54     27.47 o 
  -9   2   9     7560.69     7361.43     73.48 o 
  -8   2   9      902.02      904.32     20.37 o 
  -7   2   9    23429.01    23006.13    313.39 o 
  -6   2   9        4.96       12.39     10.55 o 
  -5   2   9    17114.97    16871.28    212.59 o 
  -4   2   9     2123.78     2256.72     37.04 o 
  -3   2   9    21254.31    21435.37    280.90 o 
  -2   2   9     4738.59     4799.50     60.51 o 
  -1   2   9     9375.38     9056.74    108.64 o 
   0   2   9     3882.36     3706.50     55.04 o 
   1   2   9     8541.66     8398.48    109.10 o 
   2   2   9     5479.78     5462.49     70.24 o 
   3   2   9     1308.76     1310.76     35.58 o 
   4   2   9     4528.69     4493.79     68.89 o 
   5   2   9      250.86      274.75     16.81 o 
   6   2   9     1319.85     1242.63     24.83 o 
   7   2   9      438.46      470.54     25.06 o 
   8   2   9     1072.90     1031.99     22.18 o 
   9   2   9     1603.42     1563.39     23.88 o 
  10   2   9      399.82      372.77     18.32 o 
  11   2   9      862.56      846.13     21.95 o 
  12   2   9      205.30      185.06     19.31 o 
  13   2   9     1020.62     1012.73     70.53 o 
 -17   3   9      803.35      772.67     49.50 o 
 -16   3   9      104.50       78.98     36.52 o 
 -15   3   9     1562.30     1416.98     48.07 o 
 -14   3   9       16.06       23.61      8.19 o 
 -13   3   9     2695.88     2750.77     36.88 o 
 -12   3   9        5.82       14.20      6.46 o 
 -11   3   9     4883.24     4931.03     49.56 o 
 -10   3   9     5237.20     5131.98     54.53 o 
  -9   3   9     3348.88     3281.36     47.71 o 
  -8   3   9     6070.29     6271.88     68.01 o 
  -7   3   9      863.61      811.14     18.67 o 
  -6   3   9    11470.09    11278.62    134.26 o 
  -5   3   9      176.36      195.49     15.29 o 
  -4   3   9     7949.86     7897.93     93.73 o 
  -3   3   9       18.55       37.41     15.83 o 
  -2   3   9     9179.17     9134.00    110.49 o 
  -1   3   9     2090.78     2024.08     35.49 o 
   0   3   9    13195.54    13676.20    179.28 o 
   1   3   9     8447.57     8176.02    116.10 o 
   2   3   9      220.77      255.79     17.91 o 
   3   3   9     3445.22     3401.47     54.04 o 
   4   3   9       81.26       86.04     15.76 o 
   5   3   9     4313.36     4280.73     52.23 o 
   6   3   9      597.66      569.62     23.48 o 
   7   3   9     2329.51     2292.26     37.55 o 
   8   3   9      770.58      784.06     22.15 o 
   9   3   9     1628.13     1538.42     25.14 o 
  10   3   9      672.46      651.87     18.81 o 
  11   3   9      414.65      417.30     18.01 o 
  12   3   9      959.22      939.74     22.38 o 
  13   3   9        4.41       -4.19     33.33 o 
 -17   4   9      279.94      274.21     48.52 o 
 -16   4   9     2117.04     2206.43     70.18 o 
 -15   4   9      118.02      102.55     12.39 o 
 -14   4   9     3920.52     3711.90     61.69 o 
 -13   4   9       48.77       46.86     10.29 o 
 -12   4   9     4921.28     4815.86     54.46 o 
 -11   4   9       49.10       51.36      8.44 o 
 -10   4   9     4879.00     4879.21     50.61 o 
  -9   4   9       20.90       33.20      8.60 o 
  -8   4   9     2373.41     2404.69     30.48 o 
  -7   4   9     7778.15     7745.77     85.71 o 
  -6   4   9      853.69      871.62     24.64 o 
  -5   4   9     2514.75     2457.08     44.45 o 
  -4   4   9       40.09       57.31     13.47 o 
  -3   4   9     5832.35     5667.63     76.37 o 
  -2   4   9     1656.54     1640.52     42.97 o 
  -1   4   9     1122.86      981.19     26.66 o 
   0   4   9     3291.91     3279.47     51.04 o 
   1   4   9      241.17      234.64     18.34 o 
   2   4   9     7097.00     7011.17     96.33 o 
   3   4   9     2685.07     2476.04     42.44 o 
   4   4   9     7340.54     7368.59     97.33 o 
   5   4   9      121.16      141.37     14.38 o 
   6   4   9     5569.88     5425.42     71.17 o 
   7   4   9        4.44        6.88      9.86 o 
   8   4   9     2279.19     2238.12     38.81 o 
   9   4   9      537.54      536.92     23.41 o 
  10   4   9      450.08      450.57     32.93 o 
  11   4   9      192.36      217.94     12.03 o 
  12   4   9      148.67      167.25     16.68 o 
 -16   5   9      471.90      449.54     65.52 o 
 -15   5   9       95.69      103.65     28.02 o 
 -14   5   9        0.41        9.34      7.63 o 
 -13   5   9      183.61      234.60     18.76 o 
 -12   5   9      246.54      277.61     12.86 o 
 -11   5   9     1118.26     1073.07     20.47 o 
 -10   5   9     3707.26     3650.15     38.65 o 
  -9   5   9     1031.93      947.36     20.29 o 
  -8   5   9     4323.52     4147.38     48.53 o 
  -7   5   9       39.51       57.14     20.18 o 
  -6   5   9    17310.51    17358.40    208.27 o 
  -5   5   9        4.47       14.51     12.29 o 
  -4   5   9    14524.67    14484.37    191.99 o 
  -3   5   9       46.83       51.77     17.61 o 
  -2   5   9     9632.82     9706.18    136.61 o 
  -1   5   9     1072.49     1108.05     33.21 o 
   0   5   9     8463.06     8398.11    117.72 o 
   1   5   9     1671.53     1535.00     34.30 o 
   2   5   9      193.76      229.24     20.27 o 
   3   5   9      156.09      162.91     27.80 o 
   4   5   9     1762.60     1695.90     45.44 o 
   5   5   9      575.67      593.41     20.11 o 
   6   5   9      914.12      940.35     37.15 o 
   7   5   9      718.60      687.43     22.49 o 
   8   5   9      985.44     1014.74     28.33 o 
   9   5   9       72.82       54.64     13.10 o 
  10   5   9      945.75      963.38     27.20 o 
  11   5   9        0.98       16.48     10.59 o 
  12   5   9      986.47     1160.21     36.63 o 
 -16   6   9     1714.23     1735.64     74.36 o 
 -15   6   9        0.55        0.78     11.78 o 
 -14   6   9     4573.59     4427.76     68.58 o 
 -13   6   9       13.89       11.10      8.69 o 
 -12   6   9     6745.79     6527.82    107.55 o 
 -11   6   9      146.45      147.98     17.15 o 
 -10   6   9     4897.86     4794.93     55.83 o 
  -9   6   9      496.49      491.91     15.28 o 
  -8   6   9     2717.14     2660.71     34.51 o 
  -7   6   9       43.69      111.93     34.34 o 
  -6   6   9     1180.59     1175.19     22.95 o 
  -5   6   9       11.28       30.52      8.90 o 
  -4   6   9      181.40      212.32     25.76 o 
  -3   6   9       70.36       97.37     16.59 o 
  -2   6   9     2242.98     2221.82     42.62 o 
  -1   6   9        9.56       -0.64     14.27 o 
   0   6   9     9624.08     9593.53    136.35 o 
   1   6   9        5.16       18.67     17.30 o 
   2   6   9     6408.91     6290.38     80.82 o 
   3   6   9      525.25      552.57     32.61 o 
   4   6   9     6339.56     6333.27     75.87 o 
   5   6   9      121.29      127.00     13.02 o 
   6   6   9     3228.97     3278.36     53.73 o 
   7   6   9      122.06      146.09     14.35 o 
   8   6   9     2418.55     2456.71     45.42 o 
   9   6   9       53.71       42.19     11.61 o 
  10   6   9     1257.75     1279.59     33.22 o 
  11   6   9        2.49        9.19     11.57 o 
 -15   7   9      253.57      285.16     24.01 o 
 -14   7   9        5.29       12.13      8.40 o 
 -13   7   9      415.28      413.48     17.02 o 
 -12   7   9      738.29      695.75     22.00 o 
 -11   7   9        6.58       13.04      8.55 o 
 -10   7   9     1397.70     1344.96     34.42 o 
  -9   7   9      381.97      347.98     22.75 o 
  -8   7   9     5195.06     4908.89    145.67 o 
  -7   7   9       21.75       31.01      7.45 o 
  -6   7   9    11360.49    10919.41    139.14 o 
  -5   7   9      377.76      373.03     17.35 o 
  -4   7   9    13570.60    13588.06    163.99 o 
  -3   7   9     1128.97     1096.71     32.63 o 
  -2   7   9    11031.75    10889.00    148.81 o 
  -1   7   9      676.29      681.72     30.43 o 
   0   7   9     4896.78     4710.43     80.18 o 
   1   7   9       39.68       44.47      9.15 o 
   2   7   9     2848.95     2715.71     41.56 o 
   3   7   9      691.78      708.37     21.22 o 
   4   7   9      153.71      137.38     15.95 o 
   5   7   9      636.41      646.06     26.05 o 
   6   7   9      113.25      100.67     15.99 o 
   7   7   9      223.02      214.88     15.51 o 
   8   7   9      350.82      359.36     21.06 o 
   9   7   9       76.88       57.63     12.85 o 
  10   7   9      609.84      646.03     24.45 o 
  11   7   9       53.82       45.02     15.57 o 
 -14   8   9     2098.69     1977.71     38.77 o 
 -13   8   9      107.11       71.04      9.70 o 
 -12   8   9     2532.16     2492.24     40.70 o 
 -11   8   9      468.99      469.82     17.17 o 
 -10   8   9     3270.91     3223.05     59.07 o 
  -9   8   9      840.61      846.77     21.29 o 
  -8   8   9     1427.38     1393.76     48.53 o 
  -7   8   9     3127.88     2949.04     71.42 o 
  -6   8   9      793.61      746.70     27.70 o 
  -5   8   9     2845.12     2596.88     78.36 o 
  -4   8   9      336.46      283.01     11.46 o 
  -3   8   9     1739.48     1630.18     61.84 o 
  -2   8   9      553.04      541.37      9.82 o 
  -1   8   9      898.06      848.68     28.15 o 
   0   8   9     1576.93     1486.67     34.45 o 
   1   8   9       46.55       60.11     13.15 o 
   2   8   9     3796.09     3674.09     68.79 o 
   3   8   9      906.03      824.38     26.43 o 
   4   8   9     3594.50     3487.35     82.62 o 
   5   8   9        0.53        0.90     12.06 o 
   6   8   9     1952.13     1918.06     38.72 o 
   7   8   9      142.48      159.71     20.19 o 
   8   8   9     1294.34     1339.74     42.08 o 
   9   8   9      228.30      226.13     18.93 o 
  10   8   9      469.79      502.17     20.94 o 
 -13   9   9     1568.73     1420.80     46.79 o 
 -12   9   9        8.03       11.86      9.90 o 
 -11   9   9      756.63      747.51     32.21 o 
 -10   9   9      614.91      592.60     21.35 o 
  -9   9   9     1217.85     1176.40     31.41 o 
  -8   9   9     1694.94     1679.28     41.33 o 
  -7   9   9      309.92      345.13     29.40 o 
  -6   9   9     2797.19     2973.22     70.15 o 
  -5   9   9      221.95      224.11     29.18 o 
  -4   9   9     2553.42     2499.01     65.98 o 
  -3   9   9        4.02        7.94     20.06 o 
  -2   9   9     1266.86     1283.55     57.29 o 
  -1   9   9      601.34      583.12     45.88 o 
   0   9   9     3150.61     2853.11    144.48 o 
   1   9   9      198.56      218.06     13.31 o 
   2   9   9     1807.45     1812.40     52.82 o 
   3   9   9     1310.01     1236.35     33.26 o 
   4   9   9       83.47       97.43     13.01 o 
   5   9   9     1244.56     1172.25     28.80 o 
   6   9   9       85.86      134.09     14.83 o 
   7   9   9     1185.80     1188.93     34.38 o 
   8   9   9      270.71      278.15     21.97 o 
   9   9   9      311.62      306.60     22.95 o 
 -12  10   9     1091.25     1090.11     31.97 o 
 -11  10   9      144.76      150.34     32.23 o 
 -10  10   9     1326.29     1289.02     37.36 o 
  -9  10   9     1119.12     1128.18     39.50 o 
  -8  10   9      172.52      250.06     28.75 o 
  -7  10   9     2619.91     2568.64     60.11 o 
  -6  10   9        4.19      -27.61     27.61 o 
  -5  10   9     3083.70     3068.76     68.44 o 
  -4  10   9       17.44       30.16     20.70 o 
  -3  10   9     2709.95     2614.45     64.22 o 
  -2  10   9      322.95      329.02     30.82 o 
  -1  10   9     1448.79     1427.27     55.19 o 
   0  10   9      703.12      734.50     51.26 o 
   1  10   9      908.34      881.79     48.76 o 
   2  10   9     2026.55     1882.45     69.92 o 
   3  10   9      216.74      161.27     27.35 o 
   4  10   9      635.02      626.16     60.97 o 
   5  10   9       22.93        0.49     12.53 o 
   6  10   9      538.65      609.36     31.26 o 
   7  10   9      113.36       86.01     15.59 o 
   8  10   9      295.79      337.52     24.27 o 
 -11  11   9     2045.26     1971.42     68.77 o 
 -10  11   9       81.47       76.35     18.60 o 
  -9  11   9     1254.23     1321.60     38.19 o 
  -8  11   9      174.38      256.80     25.93 o 
  -7  11   9      941.43      976.81     42.06 o 
  -6  11   9      112.79      136.09     26.48 o 
  -5  11   9        2.38       24.72     21.03 o 
  -4  11   9      360.43      327.85     33.61 o 
  -3  11   9      486.94      518.23     47.82 o 
  -2  11   9        5.10      -16.77     24.29 o 
  -1  11   9     1027.91     1062.16     46.00 o 
   0  11   9      521.30      539.38     38.21 o 
   1  11   9     2013.30     2060.50     68.36 o 
   2  11   9        2.87       27.21     22.68 o 
   3  11   9     1613.98     1716.34     72.68 o 
   4  11   9        4.64       -5.49     23.04 o 
   5  11   9     1537.97     1583.43     53.11 o 
   6  11   9        0.39        9.87     29.81 o 
   7  11   9      895.86     1018.77    123.46 o 
  -9  12   9     1066.38     1064.62     38.69 o 
  -8  12   9       84.86       98.13     21.36 o 
  -7  12   9     1904.39     1922.27     53.86 o 
  -6  12   9        0.29       13.52     21.28 o 
  -5  12   9     2397.66     2453.83     69.71 o 
  -4  12   9        0.75        0.40     23.01 o 
  -3  12   9     2478.35     2614.94     85.11 o 
  -2  12   9       72.49       75.06     27.24 o 
  -1  12   9     1642.30     1824.29     60.80 o 
   0  12   9       56.75       50.03     26.82 o 
   1  12   9     1301.67     1415.05     62.70 o 
   2  12   9       19.41       19.78     26.29 o 
   3  12   9       54.97       64.68     26.05 o 
   4  12   9        0.02       -1.55     30.26 o 
   5  12   9        8.49        1.78     25.25 o 
  -6  13   9      193.18      158.21     24.68 o 
  -5  13   9       12.09       -6.34     22.63 o 
  -4  13   9       64.84       62.37     32.74 o 
  -3  13   9       18.58       -1.53     22.03 o 
  -2  13   9       57.31       53.49     29.25 o 
  -1  13   9      533.08      587.32     44.86 o 
   0  13   9      109.24       82.77     31.85 o 
   1  13   9     1277.17     1364.82     60.56 o 
   2  13   9       11.51        9.31     26.72 o 
 -16   0  10     3677.19     3674.39    203.75 o 
 -14   0  10     7351.71     7202.52    102.71 o 
 -12   0  10    12123.67    12245.39    216.67 o 
 -10   0  10    18755.54    18642.42    291.08 o 
  -8   0  10     4493.56     4311.17     75.51 o 
  -6   0  10     4037.99     4053.20    199.21 o 
  -2   0  10      464.04      591.79     31.05 o 
   0   0  10     1437.40     1394.62    197.32 o 
   2   0  10    12404.49    12101.67    241.13 o 
   4   0  10     2696.86     2683.41     60.11 o 
   6   0  10     5750.82     5798.68    120.64 o 
   8   0  10     2009.56     1940.23     72.04 o 
  10   0  10     1147.56     1145.14     34.67 o 
  12   0  10      363.17      366.76     24.07 o 
 -17   1  10      181.46      140.15     43.12 o 
 -16   1  10      666.78      675.74     44.66 o 
 -15   1  10       56.67      104.49     26.77 o 
 -14   1  10      326.20      376.16     21.47 o 
 -13   1  10      163.53      174.09     15.55 o 
 -12   1  10      328.04      378.95     20.07 o 
 -11   1  10      715.41      681.95     22.05 o 
 -10   1  10     5022.84     4963.67     54.11 o 
  -9   1  10      579.50      571.63     20.55 o 
  -8   1  10     3704.24     3747.15     47.48 o 
  -7   1  10      154.49      152.84     15.01 o 
  -6   1  10    28849.89    28346.83    391.82 o 
  -5   1  10      139.22      179.62     18.63 o 
  -4   1  10    14415.53    14308.75    176.40 o 
  -3   1  10      253.18      305.61     17.87 o 
  -2   1  10    15244.31    15039.98    189.12 o 
  -1   1  10     1293.58     1300.71     29.40 o 
   0   1  10    11791.60    11782.50    149.10 o 
   1   1  10     1431.37     1427.03     34.38 o 
   2   1  10     3565.73     3403.63     57.21 o 
   3   1  10      692.85      647.95     23.02 o 
   4   1  10     2527.45     2468.08     49.79 o 
   5   1  10        9.83        4.05     12.79 o 
   6   1  10      554.54      619.66     30.59 o 
   7   1  10      618.05      590.43     26.32 o 
   8   1  10      237.87      286.34     13.13 o 
   9   1  10      178.46      201.31     15.78 o 
  10   1  10     1014.14     1021.31     24.90 o 
  11   1  10       44.09       40.22      9.20 o 
  12   1  10     1099.87     1116.98     21.68 o 
 -17   2  10      156.90      179.17     34.37 o 
 -16   2  10     2238.52     2216.66     88.92 o 
 -15   2  10       43.87       32.18     16.69 o 
 -14   2  10     2868.51     2856.98     59.49 o 
 -13   2  10        3.48        6.38      6.57 o 
 -12   2  10     6212.32     6057.17     62.54 o 
 -11   2  10      498.63      489.22     15.63 o 
 -10   2  10     9421.41     9514.80    102.49 o 
  -9   2  10     2619.48     2625.92     34.88 o 
  -8   2  10     3095.24     3107.14     40.29 o 
  -7   2  10       42.42       48.01     11.66 o 
  -6   2  10      599.82      685.78     99.93 o 
  -5   2  10     6743.91     6816.76     88.99 o 
  -4   2  10       23.77       26.78     15.93 o 
  -3   2  10     8441.87     8266.78    107.72 o 
  -2   2  10      392.40      463.68     42.24 o 
  -1   2  10     6242.18     6260.90     81.71 o 
   0   2  10     3287.30     3371.14     52.65 o 
   1   2  10     1263.91     1238.35     33.98 o 
   2   2  10     6312.28     6118.68     87.59 o 
   3   2  10     1284.92     1300.50     33.66 o 
   4   2  10     4982.12     5037.21     87.78 o 
   5   2  10     1784.51     1719.14     33.28 o 
   6   2  10     4477.87     4408.73     54.57 o 
   7   2  10       61.99       58.38     13.48 o 
   8   2  10     3158.48     3059.15     42.67 o 
   9   2  10      297.62      303.99     14.11 o 
  10   2  10     1009.54     1006.99     25.86 o 
  11   2  10      424.02      393.09     19.20 o 
  12   2  10      182.30      221.42     25.24 o 
 -17   3  10     1031.64     1020.77     89.18 o 
 -16   3  10      281.46      383.05     65.90 o 
 -15   3  10     1482.98     1398.88     56.92 o 
 -14   3  10       22.86       26.53      8.08 o 
 -13   3  10     2749.33     2705.44     35.32 o 
 -12   3  10       29.44       32.11      8.44 o 
 -11   3  10     2016.47     2017.39     29.71 o 
 -10   3  10      125.20      159.67     12.96 o 
  -9   3  10     1557.67     1541.37     25.47 o 
  -8   3  10     5252.63     5288.40     61.03 o 
  -7   3  10       27.76       49.37     15.77 o 
  -6   3  10    10650.35    10449.08    133.88 o 
  -5   3  10      299.77      289.92     19.02 o 
  -4   3  10     8056.54     7666.85     95.78 o 
  -3   3  10       70.67       81.08     18.30 o 
  -2   3  10     6751.93     6605.50    114.08 o 
  -1   3  10     2286.02     2372.23     50.47 o 
   0   3  10     4839.47     4772.10     79.54 o 
   1   3  10     5228.30     5173.16     77.06 o 
   2   3  10     2647.51     2619.84     53.54 o 
   3   3  10     4475.44     4323.19     63.79 o 
   4   3  10      635.51      589.45     23.64 o 
   5   3  10     1411.45     1408.92     28.44 o 
   6   3  10      208.04      206.24     19.00 o 
   7   3  10     3183.73     3158.95     45.81 o 
   8   3  10      112.35      126.10     16.68 o 
   9   3  10     1187.31     1171.99     24.60 o 
  10   3  10      522.79      516.57     21.28 o 
  11   3  10      294.72      324.54     14.74 o 
  12   3  10      672.44      698.07     32.93 o 
 -16   4  10      449.24      425.85     51.63 o 
 -15   4  10      166.70      177.73     13.85 o 
 -14   4  10      685.15      705.08     24.45 o 
 -13   4  10       68.10      129.15     29.71 o 
 -12   4  10     1661.65     1630.66     26.16 o 
 -11   4  10     1328.05     1343.48     21.06 o 
 -10   4  10     3758.63     3767.67     48.16 o 
  -9   4  10     1781.38     1726.47     27.01 o 
  -8   4  10      867.30      881.81     19.03 o 
  -7   4  10     6146.34     6249.20     77.21 o 
  -6   4  10      419.15      401.52     27.55 o 
  -5   4  10     8189.00     8164.16    108.21 o 
  -4   4  10      298.12      286.44     28.90 o 
  -3   4  10     9835.94     9860.77    133.31 o 
  -2   4  10     1450.55     1484.66     40.25 o 
  -1   4  10     9322.41     9410.67    138.52 o 
   0   4  10     6404.63     6493.55    105.68 o 
   1   4  10     6086.98     6250.46     87.33 o 
   2   4  10     3608.15     3529.00     56.92 o 
   3   4  10     3271.23     3286.23     60.66 o 
   4   4  10     1522.80     1534.39     29.70 o 
   5   4  10       36.66       46.02     18.01 o 
   6   4  10     1726.66     1759.62     32.37 o 
   7   4  10      359.04      413.93     24.88 o 
   8   4  10     1548.94     1514.09     35.74 o 
   9   4  10      819.82      848.96     22.64 o 
  10   4  10      398.83      409.12     14.58 o 
  11   4  10      544.44      620.69     20.57 o 
  12   4  10       10.16       14.94     10.27 o 
 -16   5  10       34.32       71.43     25.23 o 
 -15   5  10     3175.44     3147.10     99.27 o 
 -14   5  10        6.30       11.16      8.80 o 
 -13   5  10     6681.79     6536.17     78.21 o 
 -12   5  10       11.84       15.63      8.85 o 
 -11   5  10     5254.99     5146.80     55.95 o 
 -10   5  10      197.43      184.11     12.90 o 
  -9   5  10     9606.11     9456.11    108.40 o 
  -8   5  10     1640.95     1664.93     27.82 o 
  -7   5  10     1197.73     1303.31     27.58 o 
  -6   5  10     1915.48     1932.97     44.62 o 
  -5   5  10      367.00      400.74     25.48 o 
  -4   5  10      177.68      160.49     18.76 o 
  -3   5  10        3.44       36.77     22.64 o 
  -2   5  10      974.08      928.05     34.82 o 
  -1   5  10     2732.42     2764.26     53.98 o 
   0   5  10      163.47      153.81     19.78 o 
   1   5  10     2692.59     2598.76     48.60 o 
   2   5  10     1765.43     1686.33     47.26 o 
   3   5  10     8822.03     8894.71    108.31 o 
   4   5  10      175.46      182.69     20.76 o 
   5   5  10     5786.00     5682.35     74.18 o 
   6   5  10      347.20      343.38     16.88 o 
   7   5  10     2375.49     2401.49     39.63 o 
   8   5  10       67.91       70.76     15.88 o 
   9   5  10     1238.22     1238.20     35.85 o 
  10   5  10       97.86       81.58     11.28 o 
  11   5  10      296.90      325.31     15.85 o 
 -15   6  10      355.28      354.46     31.38 o 
 -14   6  10        0.75       11.96      8.29 o 
 -13   6  10      116.54      104.75     10.36 o 
 -12   6  10       38.03       40.64     13.22 o 
 -11   6  10      158.41      183.06     13.16 o 
 -10   6  10      112.02      100.75     10.40 o 
  -9   6  10     2112.66     2129.88     31.25 o 
  -8   6  10       40.31       50.53     10.13 o 
  -7   6  10    10822.80    10667.68    127.58 o 
  -6   6  10      200.47      244.14     16.16 o 
  -5   6  10    12870.35    12830.78    170.45 o 
  -4   6  10      168.39      137.19     20.42 o 
  -3   6  10    11089.83    11162.73    166.26 o 
  -2   6  10      147.72      146.28     18.88 o 
  -1   6  10     4637.11     4735.51     71.93 o 
   0   6  10       29.43       46.31     16.58 o 
   1   6  10     8084.55     8080.90    121.54 o 
   2   6  10      599.80      580.15     19.47 o 
   3   6  10     2848.11     2862.85     44.88 o 
   4   6  10       24.00       20.96     12.34 o 
   5   6  10       98.01       94.06     15.78 o 
   6   6  10      272.09      322.33     19.27 o 
   7   6  10      394.71      408.74     21.23 o 
   8   6  10       11.28       19.90     12.42 o 
   9   6  10      466.73      480.16     17.12 o 
  10   6  10       10.89       13.11     11.30 o 
  11   6  10      435.39      461.29     21.79 o 
 -15   7  10     1772.88     1671.56     68.17 o 
 -14   7  10        3.83        6.43      7.72 o 
 -13   7  10     4220.89     4077.05     51.37 o 
 -12   7  10        0.74        7.92      8.60 o 
 -11   7  10     4700.52     4653.73     60.08 o 
 -10   7  10       30.61       41.51     12.29 o 
  -9   7  10     4936.64     4790.26    161.03 o 
  -8   7  10      422.56      420.02     22.38 o 
  -7   7  10     2559.69     2478.32     39.34 o 
  -6   7  10      694.34      678.96     21.80 o 
  -5   7  10      619.40      629.84     16.93 o 
  -4   7  10      741.74      679.23     27.44 o 
  -3   7  10        2.53       14.47     18.45 o 
  -2   7  10      254.15      232.17     26.71 o 
  -1   7  10     2533.94     2554.54     53.64 o 
   0   7  10       84.15       90.05     22.93 o 
   1   7  10     2516.46     2477.23     42.84 o 
   2   7  10       92.69       80.88     16.19 o 
   3   7  10     4740.94     4743.10     78.03 o 
   4   7  10      133.79      130.70     13.47 o 
   5   7  10     3969.96     3971.19     58.21 o 
   6   7  10        2.81        5.00     10.62 o 
   7   7  10     2643.74     2653.69     47.37 o 
   8   7  10        2.19        8.06     12.85 o 
   9   7  10     1429.60     1468.18     39.83 o 
  10   7  10       36.51       33.10     14.05 o 
 -14   8  10      461.19      439.04     30.42 o 
 -13   8  10       11.61        5.17      9.61 o 
 -12   8  10      651.64      630.84     18.51 o 
 -11   8  10       66.91       72.37     13.86 o 
 -10   8  10     1236.10     1169.46     22.58 o 
  -9   8  10     2335.25     2257.42     38.20 o 
  -8   8  10      395.52      383.41     24.67 o 
  -7   8  10     4631.17     4362.10     92.29 o 
  -6   8  10       43.87       41.46      6.32 o 
  -5   8  10     7092.15     6916.11    174.53 o 
  -4   8  10       12.74       25.44      8.47 o 
  -3   8  10     4725.40     4654.71     92.95 o 
  -2   8  10      207.07      188.97      7.94 o 
  -1   8  10     2485.33     2491.43     80.24 o 
   0   8  10      350.65      361.43     19.40 o 
   1   8  10     5825.00     5647.41    106.01 o 
   2   8  10      737.27      758.09     24.58 o 
   3   8  10      573.82      524.29     20.51 o 
   4   8  10      867.15      864.91     36.94 o 
   5   8  10       51.94       67.78     14.20 o 
   6   8  10      718.87      675.14     23.47 o 
   7   8  10      169.10      131.34     26.92 o 
   8   8  10      268.78      281.63     25.36 o 
   9   8  10      347.57      422.83     27.44 o 
 -13   9  10     1452.59     1256.57     90.97 o 
 -12   9  10       53.55       62.63     15.85 o 
 -11   9  10     2386.36     2319.41     53.27 o 
 -10   9  10      276.60      264.68     20.39 o 
  -9   9  10     1158.72     1019.86     78.67 o 
  -8   9  10     1319.30     1172.04     61.37 o 
  -7   9  10      831.50      683.00     82.93 o 
  -6   9  10     2435.57     2387.91     66.19 o 
  -5   9  10       36.21       48.67     24.23 o 
  -4   9  10     1974.15     1908.52     52.95 o 
  -3   9  10        6.44       -2.19     19.30 o 
  -2   9  10     2911.14     2808.59     66.56 o 
  -1   9  10      511.38      452.46     25.10 o 
   0   9  10     1354.60     1243.53     60.51 o 
   1   9  10     2582.54     2337.91    103.30 o 
   2   9  10     1171.79     1074.82     58.60 o 
   3   9  10     1522.97     1523.29     64.49 o 
   4   9  10      109.64       91.18     20.44 o 
   5   9  10     1591.34     1559.78     50.18 o 
   6   9  10       63.41       76.55     19.89 o 
   7   9  10      963.74      964.83     28.52 o 
   8   9  10       62.78       69.65     15.66 o 
 -12  10  10     1807.86     1556.33     98.79 o 
 -11  10  10      105.48       95.57     17.72 o 
 -10  10  10     1813.33     1827.25     59.59 o 
  -9  10  10      473.89      512.79     26.79 o 
  -8  10  10     1012.63      980.24     41.65 o 
  -7  10  10      766.42      806.38     44.06 o 
  -6  10  10      524.07      530.99     33.25 o 
  -5  10  10     1127.13     1206.66     45.34 o 
  -4  10  10        2.23        0.29     22.21 o 
  -3  10  10     1082.82     1087.88     45.85 o 
  -2  10  10      455.39      428.30     46.32 o 
  -1  10  10      972.18     1008.05     45.49 o 
   0  10  10     1558.79     1643.13     65.93 o 
   1  10  10      186.35      218.40     34.58 o 
   2  10  10     1460.19     1561.83     52.72 o 
   3  10  10        2.63        8.12      9.14 o 
   4  10  10     1484.55     1355.77     60.04 o 
   5  10  10        4.42        2.80     11.70 o 
   6  10  10     1561.12     1478.06     50.87 o 
   7  10  10        6.53        2.40     10.89 o 
 -10  11  10      518.89      532.46     39.13 o 
  -9  11  10      184.13      274.71     24.82 o 
  -8  11  10     1430.35     1422.75     55.65 o 
  -7  11  10      229.56      302.84     37.82 o 
  -6  11  10     3032.64     2971.65     81.27 o 
  -5  11  10        8.99        9.12     27.11 o 
  -4  11  10     3717.58     3579.83    118.16 o 
  -3  11  10      175.66      148.34     32.91 o 
  -2  11  10     2351.25     2317.65     67.45 o 
  -1  11  10      118.31      141.66     30.02 o 
   0  11  10     1699.25     1769.98     60.59 o 
   1  11  10      145.47      185.82     31.22 o 
   2  11  10      383.61      388.48     39.29 o 
   3  11  10       23.98       32.70     23.64 o 
   4  11  10      161.68      110.81     31.20 o 
   5  11  10       61.40       63.75     33.46 o 
  -8  12  10      800.66      876.94     43.17 o 
  -7  12  10        0.16       12.30     19.70 o 
  -6  12  10      619.74      649.49     53.60 o 
  -5  12  10        6.46        9.32     26.13 o 
  -4  12  10       16.37      -26.20     35.44 o 
  -3  12  10        0.95        2.05     31.18 o 
  -2  12  10      163.44      123.80     42.28 o 
  -1  12  10       25.85      -22.35     29.76 o 
   0  12  10      990.85      961.18     98.01 o 
   1  12  10       14.26       21.22     25.68 o 
   2  12  10     1075.18     1174.52     53.30 o 
   3  12  10       10.74        4.43     24.62 o 
  -3  13  10       14.11       14.72     31.09 o 
  -2  13  10     1449.66     1516.82    105.83 o 
  -1  13  10        0.56      -16.19     60.36 o 
 -17   0  11     1334.98     1439.91     88.62 o 
 -15   0  11      923.02     1028.19     40.61 o 
 -13   0  11      140.97      219.98     45.24 o 
 -11   0  11      486.33      552.71     32.44 o 
  -9   0  11       81.34      296.96     90.52 o 
  -7   0  11     5285.99     5283.28     99.30 o 
  -5   0  11    21245.36    21002.03    397.13 o 
  -3   0  11    14746.99    14654.90    287.29 o 
  -1   0  11     9376.76     9346.48    189.67 o 
   1   0  11     4816.63     4648.94     98.76 o 
   3   0  11     4464.41     4458.46     95.83 o 
   5   0  11     1264.94     1483.44    134.07 o 
   7   0  11      251.85      262.65     28.47 o 
   9   0  11      435.28      452.07     29.49 o 
  11   0  11      659.27      758.23     30.77 o 
 -16   1  11       26.69       38.53     32.54 o 
 -15   1  11     3595.20     3581.36     79.22 o 
 -14   1  11       23.20       37.00      7.60 o 
 -13   1  11     6106.16     6206.56     71.30 o 
 -12   1  11       45.84       52.95      8.50 o 
 -11   1  11     9204.96     9122.26     96.75 o 
 -10   1  11      105.14       76.90     10.37 o 
  -9   1  11    17320.32    17406.44    207.84 o 
  -8   1  11      928.19      911.70     23.53 o 
  -7   1  11     6356.67     6465.30     94.42 o 
  -6   1  11     2122.05     2155.60     41.62 o 
  -5   1  11     3119.18     3400.26     94.33 o 
  -4   1  11      400.65      415.68     20.51 o 
  -3   1  11        8.28       57.93     36.41 o 
  -2   1  11      584.33      541.43     22.76 o 
  -1   1  11      777.39      852.31     30.24 o 
   0   1  11      301.64      312.46     20.74 o 
   1   1  11     5864.82     5984.02     89.72 o 
   2   1  11        4.77       18.50     17.81 o 
   3   1  11     9787.58     9747.03    139.20 o 
   4   1  11     2860.47     2976.23     53.74 o 
   5   1  11     2809.80     2739.86     45.93 o 
   6   1  11      138.12      139.68     15.52 o 
   7   1  11     4589.30     4480.78     76.26 o 
   8   1  11       18.24       21.01     10.05 o 
   9   1  11     1904.78     1818.96     36.74 o 
  10   1  11       22.28       25.66     11.45 o 
  11   1  11      618.52      618.40     26.14 o 
 -16   2  11      493.82      452.50     48.10 o 
 -15   2  11      246.15      254.91     15.36 o 
 -14   2  11      731.54      762.71     16.67 o 
 -13   2  11       50.62       64.18      9.26 o 
 -12   2  11     1849.27     1814.70     37.54 o 
 -11   2  11      458.58      427.46     21.10 o 
 -10   2  11     1312.10     1343.92     22.61 o 
  -9   2  11     1975.96     1960.19     34.03 o 
  -8   2  11     2192.55     2285.73     36.82 o 
  -7   2  11     9159.37     9209.40    128.78 o 
  -6   2  11      620.00      637.73     25.94 o 
  -5   2  11    18131.97    18094.76    247.66 o 
  -4   2  11       10.88       11.61     15.80 o 
  -3   2  11     8926.77     8792.46    113.62 o 
  -2   2  11       29.69       40.59     15.19 o 
  -1   2  11     8890.86     8730.62    115.59 o 
   0   2  11     2668.12     2667.20     57.35 o 
   1   2  11     5700.59     5634.76     86.43 o 
   2   2  11     2285.55     2332.75     47.62 o 
   3   2  11     4032.18     3888.02     99.26 o 
   4   2  11     1735.81     1875.91     43.45 o 
   5   2  11      254.34      255.34     18.76 o 
   6   2  11     3225.97     3264.89     49.15 o 
   7   2  11      291.01      322.72     18.93 o 
   8   2  11      941.72      927.21     22.50 o 
   9   2  11      210.76      263.15     25.03 o 
  10   2  11      405.55      416.50     26.01 o 
  11   2  11      563.10      613.86     29.29 o 
 -16   3  11      342.38      397.01     65.83 o 
 -15   3  11     1711.97     1658.09     30.57 o 
 -14   3  11       22.07       29.61      7.64 o 
 -13   3  11     2637.39     2543.44     31.09 o 
 -12   3  11      564.60      514.73     22.13 o 
 -11   3  11     2160.73     2242.95     29.13 o 
 -10   3  11     2292.52     2315.10     35.34 o 
  -9   3  11     7298.81     7315.27     81.55 o 
  -8   3  11      406.35      436.55     20.96 o 
  -7   3  11      489.14      506.20     20.28 o 
  -6   3  11     6303.34     6316.83     88.41 o 
  -5   3  11     1825.89     1802.62     39.72 o 
  -4   3  11     7098.44     7010.69     99.08 o 
  -3   3  11      338.70      325.85     23.80 o 
  -2   3  11     8276.72     8121.37    122.50 o 
  -1   3  11     2112.23     2137.69     52.87 o 
   0   3  11     3712.15     3834.96     71.44 o 
   1   3  11     1268.91     1210.51     36.09 o 
   2   3  11     2275.11     2306.24     54.52 o 
   3   3  11     5421.15     5295.06     84.92 o 
   4   3  11     4823.10     4919.42     79.04 o 
   5   3  11     1386.19     1379.32     32.39 o 
   6   3  11        2.47        3.91     13.63 o 
   7   3  11     3112.49     3144.08     46.81 o 
   8   3  11      325.43      333.08     18.20 o 
   9   3  11     1008.06      957.09     24.72 o 
  10   3  11      421.57      447.45     21.01 o 
  11   3  11      216.47      230.57     13.21 o 
 -16   4  11     2105.57     2171.66     70.57 o 
 -15   4  11       70.81       70.35     11.70 o 
 -14   4  11     2859.34     2915.52     35.68 o 
 -13   4  11       35.60       48.20      9.23 o 
 -12   4  11     5986.64     6058.80     65.45 o 
 -11   4  11        2.98       16.67      9.68 o 
 -10   4  11     6484.76     6452.72     75.65 o 
  -9   4  11     1171.57     1162.50     24.29 o 
  -8   4  11     2786.11     2913.22     45.79 o 
  -7   4  11     2624.46     2634.29     46.34 o 
  -6   4  11     1750.09     1790.84     35.03 o 
  -5   4  11     2693.22     2619.71     49.25 o 
  -4   4  11      365.47      431.50     22.46 o 
  -3   4  11     3547.12     3458.29     55.80 o 
  -2   4  11      405.98      480.44     34.33 o 
  -1   4  11     2977.63     2924.98     52.16 o 
   0   4  11     1657.92     1622.25     42.60 o 
   1   4  11     1979.56     1910.09     41.24 o 
   2   4  11     4985.94     4962.12     82.67 o 
   3   4  11      303.87      322.51     25.85 o 
   4   4  11     4490.45     4555.24     70.48 o 
   5   4  11       66.31       90.64     13.95 o 
   6   4  11     3402.09     3356.08     63.04 o 
   7   4  11       61.25       71.42     13.66 o 
   8   4  11     1880.16     1792.00     44.41 o 
   9   4  11      118.70      119.36     13.19 o 
  10   4  11      847.17      850.39     26.04 o 
  11   4  11      108.19      121.53     13.66 o 
 -15   5  11      275.86      240.07     13.94 o 
 -14   5  11      220.74      255.05     21.49 o 
 -13   5  11      277.36      290.97     13.40 o 
 -12   5  11       10.68       15.69      8.80 o 
 -11   5  11      523.65      491.03     17.06 o 
 -10   5  11     1080.40     1100.68     30.99 o 
  -9   5  11      158.57      189.19     19.45 o 
  -8   5  11     6762.31     6765.84     88.73 o 
  -7   5  11       14.35       11.50      9.37 o 
  -6   5  11     4616.15     4632.70     70.63 o 
  -5   5  11        4.52       27.96     17.49 o 
  -4   5  11     8620.78     8736.49    124.68 o 
  -3   5  11        0.55       18.98     14.84 o 
  -2   5  11     8850.55     8727.51    120.36 o 
  -1   5  11      412.62      418.43     26.08 o 
   0   5  11     8006.90     8066.79    113.47 o 
   1   5  11     1182.45     1200.86     38.35 o 
   2   5  11     6574.07     6484.87     97.14 o 
   3   5  11      733.34      688.39     35.26 o 
   4   5  11      222.74      205.50     19.44 o 
   5   5  11      837.31      857.27     27.07 o 
   6   5  11        4.29       16.80     12.82 o 
   7   5  11      140.34      144.03     17.19 o 
   8   5  11      109.91      110.66     16.52 o 
   9   5  11       84.45       83.12     11.82 o 
  10   5  11      426.65      509.85     24.66 o 
 -15   6  11        0.15       12.14     11.42 o 
 -14   6  11     2892.24     2940.19     42.00 o 
 -13   6  11       10.15       -6.53     14.15 o 
 -12   6  11     6113.04     6123.49     80.74 o 
 -11   6  11       13.87       11.96      8.59 o 
 -10   6  11     6911.06     6765.58     82.20 o 
  -9   6  11      232.98      242.63     15.83 o 
  -8   6  11     5668.45     5674.18     77.89 o 
  -7   6  11      417.98      422.81     16.86 o 
  -6   6  11     1841.68     1965.06     43.09 o 
  -5   6  11        5.76       11.35     19.12 o 
  -4   6  11       78.02       70.46     18.27 o 
  -3   6  11        1.28       16.52     18.83 o 
  -2   6  11      404.31      353.91     28.55 o 
  -1   6  11       97.61       90.50     19.95 o 
   0   6  11     3158.14     2986.92     55.78 o 
   1   6  11      340.13      377.26     24.89 o 
   2   6  11     4797.85     4712.35     66.75 o 
   3   6  11       68.79       62.89     17.44 o 
   4   6  11     4663.85     4608.11     70.42 o 
   5   6  11      245.26      257.47     19.03 o 
   6   6  11     2051.71     2038.37     53.92 o 
   7   6  11       51.63       50.90     14.64 o 
   8   6  11     2016.56     2011.09     38.12 o 
   9   6  11        5.46       17.25     12.60 o 
  10   6  11      931.95      949.76     28.51 o 
 -14   7  11      114.10      128.41     14.96 o 
 -13   7  11       80.14       68.72     12.74 o 
 -12   7  11        1.72       17.10     11.09 o 
 -11   7  11      182.53      208.45     15.50 o 
 -10   7  11      938.86      915.57     25.54 o 
  -9   7  11      820.27      829.32     19.66 o 
  -8   7  11     4868.41     4717.73     60.48 o 
  -7   7  11       84.49       79.52     14.75 o 
  -6   7  11     8285.63     8084.16     99.29 o 
  -5   7  11      101.28      124.99     12.58 o 
  -4   7  11     8795.57     8714.25    124.76 o 
  -3   7  11      309.79      326.94     24.17 o 
  -2   7  11     6246.90     6348.75     95.94 o 
  -1   7  11      363.76      365.50     24.72 o 
   0   7  11     4501.95     4507.79     74.65 o 
   1   7  11      307.76      328.42     20.71 o 
   2   7  11     2408.65     2323.33     60.91 o 
   3   7  11      948.08      874.83     25.77 o 
   4   7  11      317.06      358.47     22.82 o 
   5   7  11      199.52      199.10     16.00 o 
   6   7  11       73.77       71.22     15.01 o 
   7   7  11      138.33      150.56     14.94 o 
   8   7  11       81.72       84.30     16.46 o 
   9   7  11       51.14       53.17     14.55 o 
 -13   8  11        1.93       11.74      8.90 o 
 -12   8  11     2955.09     2893.73     49.22 o 
 -11   8  11      111.89      111.94     11.51 o 
 -10   8  11     2061.31     2034.16     39.80 o 
  -9   8  11      919.17      868.33     38.05 o 
  -8   8  11     2834.59     2811.88     77.84 o 
  -7   8  11     1054.65      979.72     32.46 o 
  -6   8  11      864.30      785.40     20.66 o 
  -5   8  11      323.34      307.71     12.08 o 
  -4   8  11       33.36       41.23      7.64 o 
  -3   8  11     2801.22     2734.52     59.29 o 
  -2   8  11        3.22       -2.21     17.78 o 
  -1   8  11     1479.89     1474.69     47.97 o 
   0   8  11     1108.51     1019.23     21.59 o 
   1   8  11     1095.65     1058.80     31.29 o 
   2   8  11     1039.14      956.60     26.91 o 
   3   8  11       98.24      119.30     18.80 o 
   4   8  11     2224.18     2173.46     41.93 o 
   5   8  11        1.70       10.05     15.26 o 
   6   8  11     1771.09     1723.95     33.55 o 
   7   8  11        1.51        3.04     14.25 o 
   8   8  11      595.83      594.98     26.59 o 
 -12   9  11        2.50        7.63     15.08 o 
 -11   9  11     1253.87     1155.16     33.14 o 
 -10   9  11       40.41       69.46     24.76 o 
  -9   9  11     1022.20     1037.28     54.34 o 
  -8   9  11      849.07      840.13     36.17 o 
  -7   9  11      443.45      466.29     35.99 o 
  -6   9  11     2446.36     2468.03     60.69 o 
  -5   9  11      344.69      241.21     68.67 o 
  -4   9  11     2913.01     2444.13    214.25 o 
  -3   9  11       17.99       20.31     11.07 o 
  -2   9  11     1764.89     1619.99    104.28 o 
  -1   9  11      279.26      251.31     18.99 o 
   0   9  11      954.35      917.29     35.59 o 
   1   9  11      898.60      795.23     46.69 o 
   2   9  11      838.24      765.35     24.24 o 
   3   9  11     1156.05     1108.14     40.90 o 
   4   9  11       56.41       73.78     18.64 o 
   5   9  11      749.42      741.33     48.17 o 
   6   9  11       31.51       34.65     13.69 o 
   7   9  11      504.52      532.06     32.37 o 
 -11  10  11      209.39      286.85     74.39 o 
 -10  10  11      386.36      468.50     26.89 o 
  -9  10  11     1202.38     1277.12     41.69 o 
  -8  10  11      483.22      544.76     33.21 o 
  -7  10  11     1745.58     1782.21     58.49 o 
  -6  10  11      614.20      641.84     73.44 o 
  -5  10  11     2073.74     2105.98     66.30 o 
  -4  10  11        0.67        9.10     24.90 o 
  -3  10  11     3508.04     3363.47     88.88 o 
  -2  10  11       35.64       38.87     24.87 o 
  -1  10  11     2348.24     2305.02     67.61 o 
   0  10  11      776.11      797.30     45.30 o 
   1  10  11     1141.25     1129.12     49.37 o 
   2  10  11      441.09      517.96     42.00 o 
   3  10  11      244.88      258.52     31.10 o 
   4  10  11      275.96      390.29     50.93 o 
   5  10  11       65.95       64.83     27.49 o 
   6  10  11      576.00      564.77     52.15 o 
  -9  11  11     1757.07     1810.72     48.08 o 
  -8  11  11       33.87       49.25     22.34 o 
  -7  11  11      889.95      961.96     49.25 o 
  -6  11  11      114.31      168.16     30.71 o 
  -5  11  11      129.35      160.66     43.54 o 
  -4  11  11      600.33      532.10     47.49 o 
  -3  11  11       49.26       46.04     31.03 o 
  -2  11  11      150.83      167.04     43.83 o 
  -1  11  11      505.82      500.01     77.82 o 
   0  11  11       20.29       45.24     38.28 o 
   1  11  11      814.40      832.98     53.82 o 
   2  11  11       59.74       61.31     27.26 o 
   3  11  11     1463.73     1533.69     76.88 o 
   4  11  11        0.99      -25.11     25.11 o 
  -6  12  11        1.84       -7.98     27.60 o 
  -5  12  11     2591.09     2664.69     78.51 o 
  -4  12  11       66.23       47.48     28.23 o 
  -3  12  11     2005.02     2024.61     77.51 o 
  -2  12  11       11.73      -11.55     33.07 o 
  -1  12  11     1596.58     1688.88     72.26 o 
   0  12  11        8.25        5.17     34.89 o 
   1  12  11      605.31      719.91     65.31 o 
 -16   0  12     1576.94     1840.60     93.17 o 
 -14   0  12     5455.43     5784.39    125.09 o 
 -12   0  12     7658.31     7403.07    107.63 o 
 -10   0  12     5398.03     5455.31     87.61 o 
  -8   0  12    14868.88    14980.80    322.32 o 
  -6   0  12    10243.71    10336.58    196.03 o 
  -4   0  12     3525.88     3622.94     83.27 o 
  -2   0  12      125.80      242.15     73.47 o 
   0   0  12     4712.68     4763.36    106.27 o 
   2   0  12     5001.91     4976.96    107.27 o 
   4   0  12     7907.56     8001.69    234.05 o 
   6   0  12     4772.57     4648.18     99.76 o 
   8   0  12     2405.79     2278.46     49.17 o 
  10   0  12      904.29      886.76     40.77 o 
 -16   1  12     1190.83     1285.90    126.12 o 
 -15   1  12       47.40       32.77      9.04 o 
 -14   1  12      165.50      237.10     24.08 o 
 -13   1  12      276.55      284.72     14.68 o 
 -12   1  12       13.78       12.52      9.07 o 
 -11   1  12     1162.86     1173.23     21.83 o 
 -10   1  12      427.38      491.82     22.39 o 
  -9   1  12     1517.39     1499.01     31.21 o 
  -8   1  12     1173.76     1303.40    104.52 o 
  -7   1  12       59.51       59.10     16.95 o 
  -6   1  12    21252.82    21130.67    304.47 o 
  -5   1  12       41.13       43.70     17.16 o 
  -4   1  12    14465.02    14862.73    199.47 o 
  -3   1  12       16.68       35.37     15.80 o 
  -2   1  12    11621.72    11829.41    159.24 o 
  -1   1  12       76.29       63.00     17.49 o 
   0   1  12    10555.36    10578.64    145.82 o 
   1   1  12      632.39      627.52     30.07 o 
   2   1  12     4460.44     4361.61     81.14 o 
   3   1  12     1217.02     1179.39     36.72 o 
   4   1  12     2302.64     2307.41     66.31 o 
   5   1  12      310.14      303.44     19.90 o 
   6   1  12      355.53      413.77     34.66 o 
   7   1  12      422.43      417.90     19.66 o 
   8   1  12      213.22      261.73     15.50 o 
   9   1  12      131.59       99.00     14.86 o 
  10   1  12      311.50      408.63     23.80 o 
 -16   2  12      953.28      977.63     92.79 o 
 -15   2  12      217.03      204.35     11.98 o 
 -14   2  12     3168.52     3162.80     35.36 o 
 -13   2  12       85.35       78.58     10.33 o 
 -12   2  12     5189.65     5237.76     71.08 o 
 -11   2  12       38.79       36.51     13.14 o 
 -10   2  12     5870.13     5938.71     67.24 o 
  -9   2  12      380.37      393.04     26.22 o 
  -8   2  12     6201.11     6468.74     84.34 o 
  -7   2  12     9984.32     9825.53    142.28 o 
  -6   2  12     2925.75     2984.13     72.38 o 
  -5   2  12     3539.26     3334.12     58.86 o 
  -4   2  12     1060.37     1244.43    125.06 o 
  -3   2  12     3048.78     3179.29     58.04 o 
  -2   2  12       26.27      158.33     66.15 o 
  -1   2  12     2903.78     2917.69     57.51 o 
   0   2  12     1447.59     1527.10     43.71 o 
   1   2  12     1646.84     1582.39     38.14 o 
   2   2  12     4079.43     4172.37     85.39 o 
   3   2  12     3049.57     3110.70     59.88 o 
   4   2  12     4631.06     4735.09    175.96 o 
   5   2  12        1.52        8.55     13.30 o 
   6   2  12     3163.07     3159.67     63.97 o 
   7   2  12        7.30       21.98     14.26 o 
   8   2  12     2239.10     2220.29     35.22 o 
   9   2  12       69.76       52.02     12.67 o 
  10   2  12      977.92      996.37     30.35 o 
 -16   3  12      674.82      698.31     95.06 o 
 -15   3  12     1251.38     1290.04     62.95 o 
 -14   3  12      220.47      252.02     10.70 o 
 -13   3  12     2774.74     2782.00     47.86 o 
 -12   3  12      148.83      127.63     13.69 o 
 -11   3  12     4877.11     4977.67     60.32 o 
 -10   3  12      639.67      571.64     18.39 o 
  -9   3  12     4008.91     4141.68     76.56 o 
  -8   3  12     1736.39     1666.21     43.51 o 
  -7   3  12     1762.28     1771.56     43.22 o 
  -6   3  12     4436.74     4466.74     66.11 o 
  -5   3  12     1302.84     1300.58     48.65 o 
  -4   3  12     6004.57     5975.15     97.23 o 
  -3   3  12       22.81       35.09     18.54 o 
  -2   3  12     4885.61     4907.83     86.05 o 
  -1   3  12      118.70      119.64     24.42 o 
   0   3  12     3883.27     3808.65     66.71 o 
   1   3  12     1523.61     1490.37     40.68 o 
   2   3  12     1346.92     1339.09     42.58 o 
   3   3  12     2864.32     2877.87     53.08 o 
   4   3  12      647.16      771.92    123.43 o 
   5   3  12     2926.73     2968.78     53.04 o 
   6   3  12       51.00       57.84     15.36 o 
   7   3  12     2918.06     2881.06     48.59 o 
   8   3  12       14.49       -9.19     11.36 o 
   9   3  12      809.80      768.41     22.35 o 
  10   3  12      331.19      343.24     20.16 o 
 -15   4  12      804.75      779.93     24.38 o 
 -14   4  12      799.55      851.60     21.32 o 
 -13   4  12       21.25       19.71      9.23 o 
 -12   4  12     1603.17     1509.43     30.96 o 
 -11   4  12      216.73      240.60     20.85 o 
 -10   4  12     1957.51     1824.23     33.41 o 
  -9   4  12     2597.48     2579.90     62.41 o 
  -8   4  12     1682.17     1653.78     33.94 o 
  -7   4  12     6429.46     6368.16     92.26 o 
  -6   4  12      482.48      483.65     25.11 o 
  -5   4  12     8065.21     8139.21    166.94 o 
  -4   4  12      258.03      263.01     21.23 o 
  -3   4  12     8036.90     8109.43    112.20 o 
  -2   4  12      349.76      384.94     24.42 o 
  -1   4  12     6680.79     6860.29    105.01 o 
   0   4  12      716.88      738.37     35.86 o 
   1   4  12     4793.03     4673.72     74.54 o 
   2   4  12      710.09      691.67     28.72 o 
   3   4  12     2001.37     1952.31     43.76 o 
   4   4  12     1323.88     1340.23     38.98 o 
   5   4  12      544.11      540.27     22.63 o 
   6   4  12      481.52      534.57     22.81 o 
   7   4  12      103.67      130.34     18.50 o 
   8   4  12      855.40      894.38     28.66 o 
   9   4  12      189.80      204.74     17.45 o 
  10   4  12      191.37      200.99     26.07 o 
 -15   5  12     2650.47     2568.84     49.76 o 
 -14   5  12        1.66        9.85     11.22 o 
 -13   5  12     4273.50     4309.88     51.50 o 
 -12   5  12       60.73       66.68     12.12 o 
 -11   5  12     6747.56     6760.16     79.98 o 
 -10   5  12      121.01      137.19     23.28 o 
  -9   5  12     6137.33     6251.48     77.66 o 
  -8   5  12      474.44      508.07     20.29 o 
  -7   5  12     4635.44     4746.23     75.33 o 
  -6   5  12       41.36       36.07     18.67 o 
  -5   5  12     4346.78     4149.21     66.74 o 
  -4   5  12     1137.69     1066.41     34.33 o 
  -3   5  12        8.76       12.89     15.37 o 
  -2   5  12      532.79      524.26     28.89 o 
  -1   5  12      155.49      175.77     21.02 o 
   0   5  12     1074.18      951.63     38.56 o 
   1   5  12     2466.65     2395.18     74.89 o 
   2   5  12      296.34      329.77     28.75 o 
   3   5  12     3707.22     3747.58     77.89 o 
   4   5  12        3.43        1.60     11.75 o 
   5   5  12     2800.99     2837.98     46.35 o 
   6   5  12       83.10       85.40     16.83 o 
   7   5  12     3024.02     2956.94     48.18 o 
   8   5  12       56.17       52.53     15.76 o 
   9   5  12      847.18      875.50     28.74 o 
 -14   6  12       31.47       25.06     12.31 o 
 -13   6  12       39.70       43.03     14.23 o 
 -12   6  12       92.44       69.36     10.61 o 
 -11   6  12       20.81        8.46     10.96 o 
 -10   6  12       12.58       20.52     10.66 o 
  -9   6  12     1216.82     1239.39     27.29 o 
  -8   6  12        4.25        6.70     11.96 o 
  -7   6  12     3171.59     3324.39     61.65 o 
  -6   6  12      293.33      316.59     24.58 o 
  -5   6  12     7534.19     7823.51    121.18 o 
  -4   6  12       55.74       43.87     17.85 o 
  -3   6  12    11444.63    11159.66    160.73 o 
  -2   6  12       15.92       19.14     16.83 o 
  -1   6  12     5715.07     5777.88    125.51 o 
   0   6  12        3.12       32.18     19.12 o 
   1   6  12     3320.24     3375.41     67.28 o 
   2   6  12      129.59      126.98     22.68 o 
   3   6  12     1142.29     1155.99     38.48 o 
   4   6  12        0.17        1.81     10.29 o 
   5   6  12      480.12      468.44     22.22 o 
   6   6  12       88.38       78.66     16.07 o 
   7   6  12       20.39       27.00     13.46 o 
   8   6  12        0.98       11.66     13.43 o 
   9   6  12      367.09      340.06     22.85 o 
 -13   7  12     2347.24     2347.48     36.08 o 
 -12   7  12        5.75       -6.02     11.12 o 
 -11   7  12     3431.57     3496.37     52.10 o 
 -10   7  12       83.50       91.05     10.79 o 
  -9   7  12     4227.70     4349.13     58.09 o 
  -8   7  12      160.51      168.90     15.60 o 
  -7   7  12     2932.66     3034.69     44.71 o 
  -6   7  12       48.15       60.04     16.20 o 
  -5   7  12     2106.44     2194.61     51.97 o 
  -4   7  12      292.37      329.41     27.60 o 
  -3   7  12       84.27      101.32     22.49 o 
  -2   7  12     1176.28     1170.86     37.31 o 
  -1   7  12      304.98      351.45     34.55 o 
   0   7  12      540.09      547.76     43.18 o 
   1   7  12      830.13      829.26     47.73 o 
   2   7  12       21.45       13.46     10.98 o 
   3   7  12     2355.97     2369.80     55.04 o 
   4   7  12        1.68       13.58     12.56 o 
   5   7  12     1401.25     1373.43     55.32 o 
   6   7  12        4.31       19.32     14.19 o 
   7   7  12     1946.74     1961.70     46.33 o 
   8   7  12        1.54       -3.57     12.85 o 
 -12   8  12      609.62      533.81     18.59 o 
 -11   8  12        3.35       11.63      9.13 o 
 -10   8  12      606.54      614.09     35.39 o 
  -9   8  12      388.03      393.87     18.88 o 
  -8   8  12      364.15      371.24     17.21 o 
  -7   8  12     2392.16     2219.74     54.57 o 
  -6   8  12      692.49      641.79     38.18 o 
  -5   8  12     2004.45     2062.80     32.02 o 
  -4   8  12      513.83      513.17     29.23 o 
  -3   8  12     3710.83     3681.53     69.37 o 
  -2   8  12       32.72       40.87     19.14 o 
  -1   8  12     2366.44     2236.77     58.24 o 
   0   8  12      279.55      300.07     48.34 o 
   1   8  12     2118.17     2025.34     42.73 o 
   2   8  12      529.01      564.10     19.27 o 
   3   8  12      651.08      632.60     30.49 o 
   4   8  12      963.97      972.19     32.16 o 
   5   8  12       17.34       25.32     11.92 o 
   6   8  12      306.36      273.56     26.79 o 
   7   8  12        0.28        8.40     12.05 o 
 -11   9  12     1536.12     1632.27     57.63 o 
 -10   9  12      552.09      582.05     27.63 o 
  -9   9  12      945.93      946.97     38.08 o 
  -8   9  12      869.98      899.16     44.51 o 
  -7   9  12     1011.99     1088.54     46.34 o 
  -6   9  12      428.30      476.63     29.19 o 
  -5   9  12       37.52       60.66     20.77 o 
  -4   9  12     1861.45     1923.04     54.57 o 
  -3   9  12        7.11        6.56     17.59 o 
  -2   9  12     2528.43     2188.73    164.31 o 
  -1   9  12      245.41      237.51     28.52 o 
   0   9  12     1598.47     1472.30    101.40 o 
   1   9  12     1057.36      998.36     35.52 o 
   2   9  12      271.30      263.90     18.15 o 
   3   9  12      861.86      827.48     27.54 o 
   4   9  12      138.26      148.43     15.22 o 
   5   9  12      932.92      955.72     36.83 o 
   6   9  12      131.58      101.45     17.29 o 
 -10  10  12     1460.81     1541.89     47.45 o 
  -9  10  12        4.51       -0.12     17.14 o 
  -8  10  12     1414.81     1517.17     60.07 o 
  -7  10  12      406.66      462.59     39.55 o 
  -6  10  12      679.51      647.07     39.54 o 
  -5  10  12      988.35     1046.09     87.31 o 
  -4  10  12      120.17      177.45     35.99 o 
  -3  10  12      767.68      756.55     44.10 o 
  -2  10  12       45.15       70.56     41.66 o 
  -1  10  12      813.20      821.83    128.77 o 
   0  10  12      377.33      380.24     68.17 o 
   1  10  12      509.24      585.42    114.10 o 
   2  10  12      577.46      614.93    122.33 o 
   3  10  12      164.94      179.03     36.42 o 
   4  10  12      972.22     1042.89     48.74 o 
  -8  11  12      854.27      929.67     53.50 o 
  -7  11  12      152.56      138.60     41.24 o 
  -6  11  12     2027.86     2134.28     66.88 o 
  -5  11  12       15.10       43.61     26.33 o 
  -4  11  12     1672.54     1765.13     71.66 o 
  -3  11  12        2.59       22.64     30.76 o 
  -2  11  12     2542.24     2584.67     89.50 o 
  -1  11  12        0.39       14.47     25.89 o 
   0  11  12     1776.90     1823.12     79.54 o 
   1  11  12      215.90      247.64     36.25 o 
   2  11  12      640.89      738.28     89.00 o 
 -15   0  13     1684.25     1817.63    130.98 o 
 -13   0  13       55.53       98.10     21.15 o 
 -11   0  13      186.55      239.62     39.16 o 
  -9   0  13      168.49      213.71     21.94 o 
  -7   0  13     5525.05     5566.48    125.82 o 
  -5   0  13     7928.86     8000.95    218.90 o 
  -3   0  13     8986.85     9273.42    216.25 o 
  -1   0  13    11214.26    11164.09    220.06 o 
   1   0  13    10911.71    10733.80    217.04 o 
   3   0  13     2174.28     2247.35     93.92 o 
   5   0  13       27.97       36.18     22.42 o 
   7   0  13      131.28      166.42     25.44 o 
   9   0  13       23.84       27.26     16.78 o 
 -15   1  13     2352.72     2414.61     72.00 o 
 -14   1  13      359.46      381.14     20.06 o 
 -13   1  13     6299.23     6171.65    111.96 o 
 -12   1  13      143.08      163.13     16.19 o 
 -11   1  13     6566.63     6560.51     73.67 o 
 -10   1  13       19.87       25.05     12.31 o 
  -9   1  13     5691.18     5680.81     75.55 o 
  -8   1  13      121.16      116.13     23.34 o 
  -7   1  13     4636.15     4669.86     85.83 o 
  -6   1  13      527.92      527.39     26.51 o 
  -5   1  13     3784.17     3971.39     72.83 o 
  -4   1  13       59.44       70.06     18.77 o 
  -3   1  13     1248.57     1256.81     35.66 o 
  -2   1  13      870.47      789.35     29.98 o 
  -1   1  13      438.21      582.01     33.51 o 
   0   1  13      427.93      434.40     34.38 o 
   1   1  13     3207.01     3382.18     62.63 o 
   2   1  13      229.09      201.10     29.19 o 
   3   1  13     3834.87     3798.06     74.74 o 
   4   1  13       15.69       10.60     20.89 o 
   5   1  13     3077.95     3035.81     54.55 o 
   7   1  13     2571.99     2608.75     43.54 o 
   8   1  13        0.29      -14.46     14.59 o 
   9   1  13     1211.03     1199.24     26.11 o 
 -15   2  13     1577.79     1635.01     46.92 o 
 -14   2  13      877.47      870.36     30.20 o 
 -13   2  13       62.23      115.27     18.26 o 
 -12   2  13     2266.46     2268.13     34.43 o 
 -11   2  13        1.12        5.12      9.50 o 
 -10   2  13     2896.66     2901.52     55.19 o 
  -9   2  13     1559.49     1488.61     39.90 o 
  -8   2  13     1214.71     1251.39     32.41 o 
  -7   2  13     5462.05     5425.77     82.64 o 
  -6   2  13     1666.44     1682.24     38.85 o 
  -5   2  13     9792.00     9982.34    169.76 o 
  -4   2  13      395.62      421.10     43.51 o 
  -3   2  13     9824.41     9883.50    153.38 o 
  -2   2  13      148.14      202.56     31.59 o 
  -1   2  13     6444.61     6554.53    102.63 o 
   0   2  13      621.10      641.18     33.16 o 
   1   2  13     6450.88     6236.36     99.89 o 
   2   2  13      375.11      394.83     32.10 o 
   3   2  13     2040.52     2012.67     51.11 o 
   4   2  13      182.60      196.60     28.01 o 
   5   2  13      148.23      148.68     19.61 o 
   6   2  13     1633.67     1532.85     56.36 o 
   7   2  13        4.19       12.65     13.28 o 
   8   2  13      541.25      542.17     25.70 o 
   9   2  13      177.68      185.87     15.99 o 
 -15   3  13      845.76      882.00     31.55 o 
 -14   3  13      841.27      842.75     22.29 o 
 -13   3  13     2578.01     2538.86     64.06 o 
 -12   3  13       32.39       29.26     11.45 o 
 -11   3  13     4220.13     4132.69     56.40 o 
 -10   3  13      139.46      139.19     13.19 o 
  -9   3  13     3459.25     3579.16     53.83 o 
  -8   3  13     2207.99     2138.43     43.35 o 
  -7   3  13     2175.67     2226.76     46.34 o 
  -6   3  13    10677.80    10505.85    145.55 o 
  -5   3  13     1718.62     1735.26     46.71 o 
  -4   3  13     4854.30     5025.78     83.27 o 
  -3   3  13        2.08        1.30     18.59 o 
  -2   3  13     6595.09     6308.48    107.93 o 
  -1   3  13      351.76      329.70     26.32 o 
   0   3  13     3108.04     3033.01     66.06 o 
   1   3  13      826.09      777.26     50.87 o 
   2   3  13     1969.30     1941.96     47.09 o 
   3   3  13      963.89      958.12     33.26 o 
   4   3  13      863.03      857.33     31.31 o 
   5   3  13     1703.20     1654.40     40.06 o 
   6   3  13       38.79       25.83     18.52 o 
   7   3  13     2156.54     2155.11     40.34 o 
   8   3  13        0.55       13.31     15.87 o 
   9   3  13      632.40      674.65     21.29 o 
 -15   4  13      295.59      319.95     18.37 o 
 -14   4  13     2362.47     2319.69     35.19 o 
 -13   4  13       24.39       21.07      9.61 o 
 -12   4  13     4957.38     4919.37    104.22 o 
 -11   4  13      109.93      118.98     15.56 o 
 -10   4  13     6007.84     6139.26    108.48 o 
  -9   4  13      145.33      162.47     15.98 o 
  -8   4  13     4288.42     4395.33     76.15 o 
  -7   4  13       23.37       30.12     17.63 o 
  -6   4  13     2854.68     2845.08     53.42 o 
  -5   4  13     4739.05     4729.49     84.29 o 
  -4   4  13     1406.97     1373.99     42.73 o 
  -3   4  13     3318.94     3192.00     58.32 o 
  -2   4  13        0.98       -0.93     18.26 o 
  -1   4  13      587.47      648.71     34.74 o 
   0   4  13      935.33      951.06     75.66 o 
   1   4  13     1071.06     1001.68     41.34 o 
   2   4  13     1104.23     1032.09     34.88 o 
   3   4  13      667.00      639.92     31.61 o 
   4   4  13     2073.98     2079.27     46.88 o 
   5   4  13      779.16      773.79     27.27 o 
   6   4  13     1302.68     1296.28     33.15 o 
   7   4  13       55.09       39.90     15.24 o 
   8   4  13     1182.39     1200.03     31.88 o 
   9   4  13      144.78      222.42     53.14 o 
 -14   5  13      767.15      760.06     21.57 o 
 -13   5  13      364.40      384.52     16.64 o 
 -12   5  13       52.96       60.12     11.39 o 
 -11   5  13      529.26      513.06     18.86 o 
 -10   5  13       66.15       66.34     11.87 o 
  -9   5  13      639.45      676.58     22.82 o 
  -8   5  13      746.37      816.10     31.00 o 
  -7   5  13      868.92      801.61     33.71 o 
  -6   5  13     8354.65     8495.74    131.45 o 
  -5   5  13      415.13      425.58     29.96 o 
  -4   5  13     7622.90     7645.35    121.72 o 
  -3   5  13       42.37       33.26     22.76 o 
  -2   5  13     8509.44     8407.97    143.91 o 
  -1   5  13      230.10      231.66     29.41 o 
   0   5  13     5848.58     5857.64    100.27 o 
   1   5  13      122.51      130.58     21.65 o 
   2   5  13     2757.85     2672.71     60.70 o 
   3   5  13      346.39      362.71     26.05 o 
   4   5  13     1044.43     1012.08     31.46 o 
   5   5  13      188.36      198.24     18.96 o 
   6   5  13       20.54       -7.07     14.85 o 
   7   5  13      139.10      137.52     18.09 o 
   8   5  13        1.90       14.15     12.73 o 
 -13   6  13       16.32       15.22     16.47 o 
 -12   6  13     4052.65     4163.28     56.35 o 
 -11   6  13       11.66       15.75      9.77 o 
 -10   6  13     6230.02     6385.68     95.78 o 
  -9   6  13       87.45       83.07     12.56 o 
  -8   6  13     4547.18     4763.48     65.77 o 
  -7   6  13       64.14       65.14     13.97 o 
  -6   6  13     3835.84     3854.74     68.03 o 
  -5   6  13      175.34      179.51     23.71 o 
  -4   6  13      661.02      673.14     31.96 o 
  -3   6  13        1.82        7.94     16.41 o 
  -2   6  13       49.76       58.69     19.66 o 
  -1   6  13        3.86        5.83     16.34 o 
   0   6  13      797.93      801.94     34.07 o 
   1   6  13        0.10       13.18     18.95 o 
   2   6  13     2194.56     2212.65     52.43 o 
   3   6  13       15.44       16.08     13.80 o 
   4   6  13     2459.98     2507.90     52.04 o 
   5   6  13       92.38      111.57     16.33 o 
   6   6  13     2245.83     2278.34     50.49 o 
   7   6  13        8.47       10.57     14.77 o 
 -13   7  13       99.50      103.99     16.65 o 
 -12   7  13        8.39        7.16      8.89 o 
 -11   7  13      227.27      226.74     14.57 o 
 -10   7  13      220.07      234.07     14.14 o 
  -9   7  13      137.71      154.49     14.46 o 
  -8   7  13      980.06      980.64     33.91 o 
  -7   7  13        4.75        3.69      8.93 o 
  -6   7  13     4758.61     4844.73     88.65 o 
  -5   7  13      350.69      359.97     30.88 o 
  -4   7  13     6738.84     6702.78    117.64 o 
  -3   7  13       12.00       22.61     18.75 o 
  -2   7  13     4532.43     4613.67     80.47 o 
  -1   7  13        2.25       14.00     22.86 o 
   0   7  13     3437.59     3470.18     80.45 o 
   1   7  13      208.86      223.60     17.21 o 
   2   7  13     2010.42     1985.64     43.44 o 
   3   7  13      434.18      427.31     26.23 o 
   4   7  13      776.27      725.41     50.62 o 
   5   7  13      148.66      199.46     18.23 o 
   6   7  13      123.18      122.73     18.22 o 
   7   7  13      357.61      381.00     25.69 o 
 -12   8  13     2071.29     2082.70     49.00 o 
 -11   8  13       14.58       21.46     20.33 o 
 -10   8  13     2479.58     2404.93     89.98 o 
  -9   8  13      281.34      251.68     13.69 o 
  -8   8  13     1685.70     1609.49     60.55 o 
  -7   8  13      283.45      285.26     13.50 o 
  -6   8  13      945.01     1027.58     27.28 o 
  -5   8  13     1628.29     1528.11     29.12 o 
  -4   8  13      522.71      487.41     30.42 o 
  -3   8  13     1949.59     1857.55     49.02 o 
  -2   8  13       28.08       31.86     22.42 o 
  -1   8  13     1418.17     1516.72     78.15 o 
   0   8  13      369.53      347.85     33.19 o 
   1   8  13      838.67      753.08     51.77 o 
   2   8  13     1163.84     1131.37     27.31 o 
   3   8  13      154.19      202.69     21.73 o 
   4   8  13      979.26      953.51     28.03 o 
   5   8  13       87.78      132.30     28.91 o 
 -10   9  13       38.28       16.96     17.26 o 
  -9   9  13     1393.49     1485.04     53.37 o 
  -8   9  13      257.98      291.25     41.52 o 
  -7   9  13      804.71      840.08     33.51 o 
  -6   9  13      637.68      649.50     32.58 o 
  -5   9  13      758.47      820.62     39.74 o 
  -4   9  13     1125.46     1130.34     45.62 o 
  -3   9  13        4.16       16.47     34.75 o 
  -2   9  13     1817.37     1870.90    158.31 o 
  -1   9  13       37.15       67.65     42.72 o 
   0   9  13     1044.81     1121.15     74.40 o 
   1   9  13      144.76      162.75     34.80 o 
   2   9  13      557.75      505.74     35.71 o 
   3   9  13      532.79      471.43     19.68 o 
   4   9  13      120.94      105.10     18.47 o 
  -8  10  13      695.22      792.69     59.36 o 
  -7  10  13     1175.66     1265.44     59.50 o 
  -6  10  13      163.43      190.32     31.50 o 
  -5  10  13     1852.52     1996.47     64.91 o 
  -4  10  13      353.33      438.97    126.14 o 
  -3  10  13     2691.52     2762.77    146.19 o 
  -2  10  13        7.76        0.03     26.59 o 
  -1  10  13     2140.61     2342.29     74.63 o 
   0  10  13      235.77      217.00     42.22 o 
   1  10  13     1082.46     1089.60     93.46 o 
   2  10  13      187.96      218.90     65.14 o 
  -5  11  13      417.96      538.99     78.40 o 
  -4  11  13        6.74       19.23     26.49 o 
  -3  11  13       87.05       72.06     31.26 o 
  -2  11  13      105.37      108.54     33.56 o 
  -1  11  13       65.09       68.85     31.17 o 
 -14   0  14     4218.67     4491.98     89.34 o 
 -12   0  14     7491.46     7573.40    168.65 o 
 -10   0  14     6643.51     6512.56    221.18 o 
  -8   0  14     6908.13     6863.45    134.70 o 
  -6   0  14     3577.89     3658.48    121.95 o 
  -4   0  14     1793.04     2080.72     94.68 o 
   0   0  14     1491.31     1415.67     80.29 o 
   2   0  14     2443.58     2502.97     77.64 o 
   4   0  14     2455.85     2487.76     73.61 o 
   6   0  14     2314.79     2182.21     97.71 o 
   8   0  14     1906.27     1711.84     92.41 o 
 -15   1  14      210.99      226.68     15.10 o 
 -14   1  14     1777.27     1932.79     40.39 o 
 -13   1  14      352.81      361.46     15.50 o 
 -12   1  14        4.75       33.11     13.91 o 
 -11   1  14      513.52      513.81     17.82 o 
 -10   1  14       99.47       70.06     24.24 o 
  -9   1  14      510.75      493.30     21.74 o 
  -8   1  14     1912.84     1934.74     45.61 o 
  -7   1  14      687.14      615.15     25.50 o 
  -6   1  14     4865.62     5039.56     87.32 o 
  -5   1  14      150.80      151.80     28.37 o 
  -4   1  14     7252.85     7301.14    150.77 o 
  -1   1  14      113.72      116.36     29.16 o 
   0   1  14     6339.04     6370.32    138.17 o 
   1   1  14      204.61      198.23     26.46 o 
   2   1  14     5154.39     5044.03     84.14 o 
   3   1  14       46.00       19.69     24.64 o 
   4   1  14     1452.68     1471.26     40.17 o 
   5   1  14      399.70      416.44     33.47 o 
   6   1  14       92.43      135.67     23.42 o 
   7   1  14       65.38       82.25     14.97 o 
   8   1  14        2.10       28.00     26.51 o 
 -15   2  14      760.07      740.79     34.84 o 
 -14   2  14     2249.87     2299.46     56.55 o 
 -13   2  14      273.26      289.99     15.18 o 
 -12   2  14     6780.40     6792.31     88.26 o 
 -11   2  14       71.15       66.90     11.72 o 
 -10   2  14     5908.61     5995.22     94.68 o 
  -9   2  14       15.03        2.19     14.12 o 
  -8   2  14     4247.13     4317.79     88.63 o 
  -7   2  14      907.25      941.11     34.34 o 
  -6   2  14     2904.87     2927.70     61.37 o 
  -5   2  14     1013.09     1027.15     37.97 o 
  -4   2  14      755.29      897.40     89.38 o 
  -1   2  14     2367.27     2393.55     65.34 o 
   0   2  14      985.95      997.05     49.20 o 
   1   2  14     1381.15     1353.69     45.10 o 
   2   2  14     1348.42     1394.51     71.05 o 
   3   2  14      867.57      783.96     46.33 o 
   4   2  14     1506.18     1559.69     40.89 o 
   5   2  14      137.23      114.64     27.17 o 
   6   2  14     1619.79     1636.66     40.88 o 
   7   2  14        5.56        5.42     14.76 o 
   8   2  14     1290.19     1311.11     37.96 o 
 -14   3  14      747.75      764.70     26.14 o 
 -13   3  14     2246.64     2221.19     54.98 o 
 -12   3  14      121.69      182.02     27.29 o 
 -11   3  14     3595.44     3692.46     68.54 o 
 -10   3  14        9.45       14.29     17.83 o 
  -9   3  14     5358.60     5439.35     84.86 o 
  -8   3  14      840.63      801.44     28.22 o 
  -7   3  14     3265.35     3309.00     70.87 o 
  -6   3  14     3360.95     3279.11     58.37 o 
  -5   3  14     2144.67     2133.48     47.99 o 
  -4   3  14     4726.49     4526.97     80.25 o 
  -3   3  14      100.53      114.79     22.49 o 
  -2   3  14     1835.35     1863.33     49.16 o 
  -1   3  14      217.87      225.64     28.38 o 
   0   3  14     2139.47     2128.12     74.23 o 
   1   3  14      709.31      800.72     56.01 o 
   2   3  14     2216.32     2208.65    104.93 o 
   3   3  14      776.46      780.38     35.80 o 
   4   3  14      795.00      789.04     34.64 o 
   5   3  14      789.23      840.46     33.97 o 
   6   3  14        5.63       23.24     15.37 o 
   7   3  14      846.18      862.43     31.40 o 
   8   3  14       94.91       97.64     18.14 o 
 -14   4  14      255.45      289.91     13.86 o 
 -13   4  14      520.97      552.15     20.00 o 
 -12   4  14     1609.38     1604.09     30.46 o 
 -11   4  14       10.18       12.58     10.90 o 
 -10   4  14     1658.17     1760.93     49.87 o 
  -9   4  14      363.53      432.61     41.59 o 
  -8   4  14     1508.86     1550.28     81.78 o 
  -7   4  14     1631.71     1674.38     59.15 o 
  -6   4  14     1167.16     1109.11     35.31 o 
  -5   4  14     5012.48     5062.95     84.50 o 
  -4   4  14      305.85      361.87     27.20 o 
  -3   4  14     7796.44     7672.61    117.14 o 
  -2   4  14       48.11       35.19     20.64 o 
  -1   4  14     5747.87     5877.00    102.09 o 
   0   4  14      164.83      189.80     26.64 o 
   1   4  14     3312.74     3284.94     70.53 o 
   2   4  14      448.13      477.44     29.23 o 
   3   4  14     1062.50     1083.05     46.49 o 
   4   4  14      628.18      558.40     32.23 o 
   5   4  14      158.83      192.12     28.78 o 
   6   4  14      418.59      448.12     23.30 o 
   7   4  14       26.17       15.15     15.99 o 
 -13   5  14     3382.84     3412.61     68.93 o 
 -12   5  14        2.53      -10.80     12.70 o 
 -11   5  14     5317.88     5422.81     87.03 o 
 -10   5  14        1.84       -4.99     22.38 o 
  -9   5  14     6187.76     5897.89    153.80 o 
  -8   5  14       16.46       18.52     13.08 o 
  -7   5  14     2791.89     2861.48     57.70 o 
  -6   5  14      144.36      106.02     22.70 o 
  -5   5  14     3505.35     3468.29     67.62 o 
  -4   5  14      963.66      905.39     35.34 o 
  -3   5  14      223.21      236.31     25.40 o 
  -2   5  14      310.80      302.48     28.94 o 
  -1   5  14      180.76      219.28     27.83 o 
   0   5  14      197.05      194.09     30.11 o 
   1   5  14     1912.92     1885.41     50.76 o 
   2   5  14       92.42       69.02     22.93 o 
   3   5  14     2088.75     2074.18     51.40 o 
   4   5  14       54.66       39.00     15.72 o 
   5   5  14      649.89      719.41     25.92 o 
   6   5  14        3.69      -14.50     20.24 o 
   7   5  14     1382.55     1360.80     37.23 o 
 -13   6  14      426.24      422.57     21.61 o 
 -12   6  14        3.60       22.77     11.04 o 
 -11   6  14        5.79        4.35     13.31 o 
 -10   6  14       32.59       15.70     16.42 o 
  -9   6  14      442.43      379.99     24.14 o 
  -8   6  14        7.94       21.34     14.99 o 
  -7   6  14     1668.74     1709.17     49.39 o 
  -6   6  14       16.27       37.42     20.00 o 
  -5   6  14     6781.01     6852.51    117.82 o 
  -4   6  14      634.14      653.89     48.98 o 
  -3   6  14     4782.42     4747.52     96.77 o 
  -2   6  14        0.56       30.78     27.38 o 
  -1   6  14     4335.92     4380.26     93.72 o 
   0   6  14        0.54       27.19     22.03 o 
   1   6  14     3443.59     3341.50     75.36 o 
   2   6  14       11.46       37.39     22.10 o 
   3   6  14     1770.88     1754.77     39.45 o 
   4   6  14       12.59        9.75     14.77 o 
   5   6  14      370.52      365.54     29.96 o 
   6   6  14       59.12       67.27     17.19 o 
 -12   7  14       22.13       24.38     11.92 o 
 -11   7  14     3370.22     3285.73     51.24 o 
 -10   7  14       69.43       81.31     17.92 o 
  -9   7  14     3955.22     3966.87     80.60 o 
  -8   7  14       28.03       28.28     11.27 o 
  -7   7  14     2173.10     2334.25     55.12 o 
  -6   7  14      420.93      433.98     28.42 o 
  -5   7  14      701.03      731.91     34.14 o 
  -4   7  14       42.16       56.73     20.84 o 
  -3   7  14      153.29      140.27     29.31 o 
  -2   7  14      375.00      345.67     37.48 o 
  -1   7  14        5.97       27.05     23.51 o 
   0   7  14      718.52      672.76     38.35 o 
   1   7  14      633.95      646.49     39.03 o 
   2   7  14      155.59      122.71     20.46 o 
   3   7  14     1124.46     1090.96     35.65 o 
   4   7  14      138.75      142.67     18.19 o 
   5   7  14     1360.41     1399.46     43.02 o 
 -10   8  14     1135.33     1119.01     34.86 o 
  -9   8  14      275.69      291.38     30.53 o 
  -8   8  14      584.81      565.85     37.50 o 
  -7   8  14      696.87      614.43     27.00 o 
  -6   8  14      413.75      404.92     16.31 o 
  -5   8  14     3201.37     3164.15     73.07 o 
  -4   8  14       27.45        3.41     34.60 o 
  -3   8  14     1905.03     2058.53    121.59 o 
  -2   8  14        9.43       24.54     53.38 o 
  -1   8  14     1638.08     1661.64     61.00 o 
   0   8  14       30.85       32.05     18.58 o 
   1   8  14      910.49      860.83     25.13 o 
   2   8  14      452.80      427.88     20.84 o 
   3   8  14      643.88      676.42     31.71 o 
   4   8  14      174.94      171.36     17.04 o 
  -9   9  14     1174.74     1197.27     46.85 o 
  -8   9  14      250.27      286.98     26.06 o 
  -7   9  14      713.06      791.16     39.07 o 
  -6   9  14     1392.69     1349.36     44.47 o 
  -5   9  14      497.55      557.85     50.40 o 
  -4   9  14     1152.94     1266.67     58.79 o 
  -3   9  14      134.50      122.50     31.56 o 
  -2   9  14     1696.45     1785.70     78.28 o 
  -1   9  14       21.80       17.92     21.60 o 
   0   9  14      614.09      678.45     53.97 o 
   1   9  14      349.11      393.07     39.11 o 
   2   9  14      427.72      467.18     69.69 o 
  -6  10  14      614.03      697.91     73.47 o 
  -5  10  14      399.99      381.00     65.14 o 
  -4  10  14      229.07      218.86     34.29 o 
  -3  10  14      626.61      706.27     40.82 o 
  -2  10  14        3.32       -7.46     21.18 o 
  -1  10  14      367.15      405.66     35.28 o 
 -13   0  15      242.32      351.29     84.76 o 
 -11   0  15       78.54      167.50     36.45 o 
  -9   0  15      625.30      807.44     57.57 o 
  -7   0  15     3708.60     3885.72    129.52 o 
  -5   0  15     4328.99     4496.45    106.01 o 
  -3   0  15     8204.03     7878.18    170.28 o 
  -1   0  15     4217.21     4352.40    106.48 o 
   1   0  15     4562.34     4479.02    117.40 o 
   3   0  15     1951.13     1917.94     67.96 o 
   7   0  15       65.79       33.33     39.39 o 
 -14   1  15       90.27      100.67     13.02 o 
 -13   1  15     3324.48     3305.24     64.29 o 
 -12   1  15        7.82        9.59     22.94 o 
 -11   1  15     7517.42     7331.76     86.06 o 
 -10   1  15        8.56       23.10     18.21 o 
  -9   1  15     7276.01     7128.97    160.20 o 
  -8   1  15       19.91       33.60     16.06 o 
  -7   1  15     6005.12     6014.72    128.53 o 
  -6   1  15       53.80       52.35     17.89 o 
  -5   1  15     2992.66     3006.83     58.31 o 
  -4   1  15      124.23      131.29     21.46 o 
  -3   1  15      168.34      317.73     28.65 o 
  -2   1  15      489.49      436.30     28.47 o 
  -1   1  15       16.15       61.84     22.52 o 
   0   1  15       97.49       93.10     21.06 o 
   1   1  15     1110.08     1231.21     47.93 o 
   2   1  15      152.74      112.13     32.95 o 
   3   1  15     1663.95     1760.34     53.54 o 
   4   1  15       34.76       40.20     20.68 o 
   5   1  15     1666.95     1498.99     88.62 o 
   6   1  15       23.66       23.12     16.20 o 
   7   1  15     1340.66     1283.61     44.13 o 
 -14   2  15     1099.28     1143.13     30.45 o 
 -13   2  15      686.80      758.50     33.27 o 
 -12   2  15     1765.99     1821.44     48.89 o 
 -11   2  15        1.46       28.35     13.22 o 
 -10   2  15     1653.28     1668.89     38.70 o 
  -9   2  15      859.46      840.48     41.74 o 
  -8   2  15     2034.46     1966.72     43.04 o 
  -7   2  15     2964.19     2933.76     78.68 o 
  -6   2  15     1011.05     1028.53     45.15 o 
  -5   2  15     4156.32     4135.82     74.12 o 
  -4   2  15      798.03      814.74     34.02 o 
  -3   2  15     5728.80     5547.78     92.13 o 
  -2   2  15        8.23       33.69     19.83 o 
  -1   2  15     4802.13     4721.57     83.06 o 
   0   2  15      112.16      121.18     26.26 o 
   1   2  15     2585.11     2496.73     64.03 o 
   2   2  15      368.80      392.70     27.67 o 
   3   2  15     1447.58     1577.87    112.53 o 
   4   2  15      874.74      903.26     61.73 o 
   5   2  15      588.61      610.04     34.50 o 
   6   2  15      413.82      383.46     25.05 o 
   7   2  15       56.70       38.31     19.37 o 
 -13   3  15     1992.14     2059.59     38.16 o 
 -12   3  15       64.04       50.53     13.99 o 
 -11   3  15     3614.76     3685.81     85.43 o 
 -10   3  15      177.38      177.18     27.81 o 
  -9   3  15     2286.30     2453.93     62.48 o 
  -8   3  15     1030.62      932.62     56.41 o 
  -7   3  15     1948.88     1980.88     48.66 o 
  -6   3  15     1488.44     1412.00     46.33 o 
  -5   3  15     1253.78     1298.69     45.18 o 
  -4   3  15     2964.79     2908.34     59.60 o 
  -3   3  15      497.59      494.52     50.07 o 
  -2   3  15     4537.56     4438.79     79.83 o 
  -1   3  15        3.30      -22.49     22.49 o 
   0   3  15     1830.81     1942.96     53.78 o 
   1   3  15      341.48      424.11     56.83 o 
   2   3  15     1021.22      997.29     41.19 o 
   3   3  15      448.96      581.63     69.83 o 
   4   3  15      437.14      442.63     52.73 o 
   5   3  15      717.79      786.15     54.23 o 
   6   3  15       48.77       25.16     19.31 o 
 -13   4  15      622.90      646.44     21.43 o 
 -12   4  15     3433.56     3431.50     69.37 o 
 -11   4  15       38.33       49.03     15.51 o 
 -10   4  15     3176.10     3184.22     53.86 o 
  -9   4  15       11.27       28.02     15.28 o 
  -8   4  15     4262.89     4256.32     75.28 o 
  -7   4  15       18.84       27.41     20.42 o 
  -6   4  15     4403.64     4417.20     82.32 o 
  -5   4  15      448.45      458.50     32.19 o 
  -4   4  15      848.64      935.12     51.93 o 
  -3   4  15      460.91      441.03     36.52 o 
  -2   4  15       56.50       39.36     27.33 o 
  -1   4  15     1383.33     1358.31     47.65 o 
   0   4  15      631.11      658.56     57.40 o 
   1   4  15      668.52      676.36     33.23 o 
   2   4  15      967.75      949.02     37.64 o 
   3   4  15      669.25      683.44     41.11 o 
   4   4  15      859.83      883.48     35.27 o 
   5   4  15       75.82       64.17     18.55 o 
   6   4  15     1011.80     1047.87     33.56 o 
 -12   5  15      136.30      174.71     27.17 o 
 -11   5  15      435.62      458.57     23.44 o 
 -10   5  15       29.58       49.22     13.95 o 
  -9   5  15       20.46       39.62     16.53 o 
  -8   5  15      456.48      457.73     29.01 o 
  -7   5  15      139.85      148.12     21.33 o 
  -6   5  15     1894.00     1864.79     59.91 o 
  -5   5  15      769.09      731.80     33.81 o 
  -4   5  15     3045.98     3099.10     63.59 o 
  -3   5  15      446.41      467.78     31.80 o 
  -2   5  15     5200.44     5448.80    101.68 o 
  -1   5  15       21.03       55.97     24.42 o 
   0   5  15     3431.68     3424.11     76.62 o 
   1   5  15       83.64       69.84     22.57 o 
   2   5  15     1540.79     1610.04     52.18 o 
   3   5  15        4.32        6.01     17.67 o 
   4   5  15      811.36      816.49     33.85 o 
   5   5  15       14.67       28.76     15.81 o 
 -11   6  15       35.61       29.78     14.23 o 
 -10   6  15     3779.53     4011.43    111.80 o 
  -9   6  15       84.33       89.37     16.68 o 
  -8   6  15     4034.30     4154.14     92.87 o 
  -7   6  15      128.21      154.55     25.07 o 
  -6   6  15     2460.07     2544.22     61.81 o 
  -5   6  15      108.03       85.94     22.41 o 
  -4   6  15      817.51      840.76     52.04 o 
  -3   6  15       74.04       62.78     26.92 o 
  -2   6  15      212.58      180.15     33.35 o 
  -1   6  15        9.30        7.67     20.85 o 
   0   6  15       58.98       27.64     26.51 o 
   1   6  15       27.34       18.24     21.97 o 
   2   6  15      991.89     1071.44     50.18 o 
   3   6  15        0.25       -5.73     14.21 o 
   4   6  15     1058.99     1064.85     37.35 o 
 -10   7  15        0.32       -2.65     10.10 o 
  -9   7  15      414.30      433.52     21.55 o 
  -8   7  15      774.88      810.64     43.12 o 
  -7   7  15      169.81      158.84     16.63 o 
  -6   7  15     2307.57     2306.14     60.59 o 
  -5   7  15      150.98      141.68     27.41 o 
  -4   7  15     2389.75     2426.65    106.81 o 
  -3   7  15        6.77       -3.33     38.33 o 
  -2   7  15     2755.18     2921.11     90.27 o 
  -1   7  15       20.78       44.33     38.10 o 
   0   7  15     2307.49     2286.91     65.55 o 
   1   7  15       11.39       18.28     12.92 o 
   2   7  15     2229.18     2171.83     72.12 o 
   3   7  15      180.90      190.50     19.52 o 
  -9   8  15      100.68      107.09     24.01 o 
  -8   8  15     1781.61     1734.51     48.10 o 
  -7   8  15      255.41      238.95     29.16 o 
  -6   8  15      623.95      673.87     35.58 o 
  -5   8  15      318.35      378.62     46.57 o 
  -4   8  15      805.63      858.70     64.87 o 
  -3   8  15      612.15      626.48     41.31 o 
  -2   8  15       38.15       64.84     27.80 o 
  -1   8  15      802.65      770.22     44.76 o 
   0   8  15        3.83       -4.18     10.98 o 
   1   8  15       92.37       60.11     13.78 o 
   2   8  15      521.96      513.78     66.58 o 
  -6   9  15      555.48      827.32    188.93 o 
  -5   9  15      663.17      705.19     76.50 o 
  -4   9  15     1320.64     1405.58     57.20 o 
  -3   9  15        2.37       25.15     23.28 o 
  -2   9  15     1132.71     1139.55     48.29 o 
  -1   9  15       26.10       17.89     22.99 o 
 -12   0  16     3916.90     3790.28    197.69 o 
 -10   0  16     5111.77     4850.71    149.98 o 
  -8   0  16     4629.59     4665.89    156.03 o 
  -6   0  16     3201.09     3146.45    121.19 o 
  -4   0  16     1854.62     1954.78     71.43 o 
  -2   0  16      482.78      606.22     47.92 o 
   0   0  16      262.37      370.39     62.11 o 
   2   0  16      501.38      532.49     62.11 o 
   4   0  16      651.56      752.15     69.69 o 
 -13   1  16      190.54      192.08     14.49 o 
 -12   1  16      390.19      430.90     60.68 o 
 -11   1  16      341.66      394.63     19.08 o 
 -10   1  16        9.10       53.00     33.92 o 
  -9   1  16       44.67       32.23     32.57 o 
  -8   1  16      848.01      859.16     45.26 o 
  -7   1  16       35.81       48.37     25.40 o 
  -6   1  16     3182.55     3188.77     88.30 o 
  -5   1  16      124.65      147.33     26.21 o 
  -4   1  16     4310.58     4366.98     91.66 o 
  -3   1  16       16.34       18.05     18.82 o 
  -2   1  16     4595.94     4630.19     97.31 o 
  -1   1  16       16.80       27.64     22.99 o 
   0   1  16     3452.10     3575.63    100.37 o 
   1   1  16        7.38       -7.35     30.30 o 
   2   1  16     1828.42     1861.91     70.14 o 
   3   1  16       34.65       41.66     37.12 o 
   4   1  16      856.10      845.23     50.56 o 
   5   1  16      109.78      129.07     25.88 o 
 -12   2  16     2968.76     2937.81     52.90 o 
 -11   2  16       27.14        7.02     16.62 o 
 -10   2  16     4530.28     4488.86     77.05 o 
  -9   2  16      130.33      288.03    124.13 o 
  -8   2  16     3575.11     3636.25     73.45 o 
  -7   2  16      306.06      361.45     45.45 o 
  -6   2  16     3336.40     3354.88     74.53 o 
  -5   2  16      266.79      258.52     35.78 o 
  -4   2  16     1994.18     1980.74     71.02 o 
  -3   2  16      642.08      710.95     41.51 o 
  -2   2  16      258.08      337.20     41.38 o 
  -1   2  16      412.80      527.57     41.67 o 
   0   2  16       44.92       72.41     32.08 o 
   1   2  16      779.64      728.45     39.75 o 
   2   2  16      243.71      312.27     41.20 o 
   3   2  16      275.62      292.66     31.44 o 
   4   2  16      521.95      565.76     36.12 o 
   5   2  16      117.95       91.18     28.83 o 
 -12   3  16      197.46      191.68     26.21 o 
 -11   3  16     2124.61     2145.83     43.50 o 
 -10   3  16       83.17      106.29     17.21 o 
  -9   3  16     1923.38     1992.09     48.33 o 
  -8   3  16      442.15      455.59     74.18 o 
  -7   3  16     1524.54     1488.18     44.42 o 
  -6   3  16     1006.22      978.47     41.40 o 
  -5   3  16     1302.82     1352.40     45.32 o 
  -4   3  16     1693.64     1802.17    170.94 o 
  -3   3  16      454.11      549.51     34.54 o 
  -2   3  16     2166.39     2157.52     54.75 o 
  -1   3  16      105.87       69.72     22.84 o 
   0   3  16     1272.51     1268.47     42.53 o 
   1   3  16       30.31       26.68     20.01 o 
   2   3  16     1872.69     1860.25     64.39 o 
   3   3  16      389.13      401.15     37.41 o 
   4   3  16      311.74      242.83     31.99 o 
   5   3  16      490.03      442.85     29.26 o 
 -12   4  16     1172.86     1190.46     32.03 o 
 -11   4  16       86.82       84.82     15.02 o 
 -10   4  16     1852.19     1948.05     46.49 o 
  -9   4  16       62.99       11.70     13.19 o 
  -8   4  16      652.05      640.57     29.61 o 
  -7   4  16     1212.64     1210.99     75.28 o 
  -6   4  16      838.47      829.45     34.55 o 
  -5   4  16     1852.01     1825.68     48.80 o 
  -4   4  16      518.81      443.32     30.94 o 
  -3   4  16     3300.15     3223.81     68.19 o 
  -2   4  16      113.08      126.55     25.12 o 
  -1   4  16     2598.49     2749.95     63.18 o 
   0   4  16        0.14       10.91     18.98 o 
   1   4  16     1223.92     1233.02     47.12 o 
   2   4  16      267.21      278.80     29.75 o 
   3   4  16     1008.82     1040.26     51.68 o 
   4   4  16      221.56      236.97     31.89 o 
 -11   5  16     3040.51     3151.53     76.33 o 
 -10   5  16      100.01       82.02     16.90 o 
  -9   5  16     3138.03     3297.74     68.26 o 
  -8   5  16        0.24       11.44     20.43 o 
  -7   5  16     2999.33     2978.47     62.22 o 
  -6   5  16       73.28       60.08     23.80 o 
  -5   5  16     2200.01     2262.28     68.44 o 
  -4   5  16      121.87      155.58     25.44 o 
  -3   5  16      650.02      598.08     35.93 o 
  -2   5  16      265.14      280.52     34.66 o 
  -1   5  16       14.25       11.43     24.64 o 
   0   5  16      269.32      222.29     28.42 o 
   1   5  16      156.91      135.95     29.49 o 
   2   5  16      507.66      600.08     41.81 o 
   3   5  16      616.16      640.16     46.23 o 
 -10   6  16       18.11       22.34     13.52 o 
  -9   6  16       46.51       57.26     17.04 o 
  -8   6  16        0.46      -10.04     13.32 o 
  -7   6  16     1130.93     1185.75     41.02 o 
  -6   6  16       16.67        7.36     20.01 o 
  -5   6  16     2189.31     2169.39     61.41 o 
  -4   6  16       40.70       26.16     26.42 o 
  -3   6  16     2484.18     2488.32     74.95 o 
  -2   6  16       13.44       13.77     26.34 o 
  -1   6  16     3685.24     3701.10     86.81 o 
   0   6  16       35.92       24.93     25.34 o 
   1   6  16     2387.71     2383.85     90.96 o 
   2   6  16       18.27       53.87     27.00 o 
  -8   7  16       13.95       10.04     12.04 o 
  -7   7  16     2172.64     2291.57     47.81 o 
  -6   7  16      116.06      105.64     27.49 o 
  -5   7  16     1995.60     1906.48     61.86 o 
  -4   7  16      165.61      143.67     39.22 o 
  -3   7  16      616.49      718.16     61.01 o 
  -2   7  16      218.15      203.18     33.26 o 
  -1   7  16      140.07      129.24     32.62 o 
   0   7  16       25.09       36.09     34.49 o 
   1   7  16      361.85      399.10     24.81 o 
  -5   8  16     1427.67     1381.56    171.94 o 
  -4   8  16      124.18       87.31     30.43 o 
  -3   8  16     1212.53     1312.46     50.47 o 
  -2   8  16       21.05       38.36     25.04 o 
 -11   0  17      438.97      458.22    288.59 o 
  -9   0  17      166.68      296.92     49.99 o 
  -7   0  17      755.12      988.47     74.99 o 
   1   0  17     2564.96     2556.39    120.43 o 
   3   0  17     2484.33     2437.47    130.28 o 
 -11   1  17     3820.60     3586.54    129.79 o 
 -10   1  17        1.52        2.67     16.14 o 
  -9   1  17     5111.98     5202.99    121.55 o 
  -8   1  17       16.40       47.57     34.09 o 
  -7   1  17     3593.94     3611.58     99.34 o 
  -6   1  17       17.26      -11.76     24.62 o 
  -5   1  17     2767.90     2847.26    121.95 o 
  -4   1  17       62.42       56.05     42.42 o 
  -3   1  17     1706.82     2020.08    149.98 o 
  -2   1  17       85.16       62.03     32.62 o 
  -1   1  17      227.46      506.73     71.96 o 
   0   1  17      143.53      153.77     36.91 o 
   1   1  17       75.94      132.55     51.51 o 
   2   1  17      108.86      101.65     33.69 o 
   3   1  17      225.98      419.97    120.43 o 
 -11   2  17      382.55      440.25     54.60 o 
 -10   2  17     1025.03      994.07     40.29 o 
  -9   2  17       33.25       85.11     20.62 o 
  -8   2  17     1004.43     1132.62     53.24 o 
  -7   2  17      566.44      773.63     76.12 o 
  -6   2  17      391.30      411.97     33.49 o 
  -5   2  17     2301.69     2304.33     65.78 o 
  -4   2  17      472.24      523.60     43.69 o 
  -3   2  17     3115.03     3137.06     70.41 o 
  -2   2  17      258.71      251.14     33.60 o 
  -1   2  17     2517.39     2520.86     62.79 o 
   0   2  17       40.02       45.49     26.82 o 
   1   2  17     2191.97     2181.80     79.35 o 
   2   2  17        1.52       11.15     29.16 o 
   3   2  17     1627.75     1759.12     61.47 o 
 -10   3  17       41.27       15.89     31.71 o 
  -9   3  17     1804.04     1816.88     49.33 o 
  -8   3  17       29.83        3.04     19.07 o 
  -7   3  17     1402.76     1435.04     55.48 o 
  -6   3  17      801.82      855.78     41.72 o 
  -5   3  17     1033.49     1001.59     40.46 o 
  -4   3  17     1842.05     1829.18     52.11 o 
  -3   3  17      581.73      689.44     36.97 o 
  -2   3  17     1758.05     1704.02     52.50 o 
  -1   3  17      246.75      329.52     61.34 o 
   0   3  17     1461.70     1448.84     53.04 o 
   1   3  17      259.02      697.11    241.44 o 
   2   3  17     1091.02      980.00     54.45 o 
   3   3  17      217.69      218.90     56.05 o 
 -10   4  17     3238.57     3192.94     97.55 o 
  -9   4  17        1.18      -12.85     19.50 o 
  -8   4  17     2106.56     2067.26     55.05 o 
  -7   4  17      148.42      137.23     28.92 o 
  -6   4  17     1677.43     1822.79     55.21 o 
  -5   4  17      305.91      281.74     32.22 o 
  -4   4  17      974.73     1034.90     80.03 o 
  -3   4  17      229.54      259.68     36.50 o 
  -2   4  17      291.98      274.87     54.23 o 
  -1   4  17      496.34      439.91     37.60 o 
   0   4  17       17.05      -14.18     23.87 o 
   1   4  17      584.74      590.35     37.64 o 
   2   4  17      199.57      207.20     35.00 o 
  -9   5  17      159.85      152.85     17.89 o 
  -8   5  17       51.67       53.90     25.47 o 
  -7   5  17      259.89      225.32     26.39 o 
  -6   5  17     1072.63     1120.84     43.04 o 
  -5   5  17      209.45      188.92     27.13 o 
  -4   5  17     2131.37     2121.59     58.63 o 
  -3   5  17       25.89       34.15     22.75 o 
  -2   5  17     2060.98     2106.91     60.21 o 
  -1   5  17        3.06       18.62     22.36 o 
   0   5  17     1737.31     1834.84     57.65 o 
   1   5  17      125.62      146.60     32.09 o 
  -7   6  17      101.66      112.23     27.48 o 
  -6   6  17     1586.01     1590.49     55.38 o 
  -5   6  17        1.98        5.78     19.78 o 
  -4   6  17     1229.12     1168.29     47.62 o 
  -3   6  17        0.13      -29.94     29.94 o 
  -2   6  17      548.84      513.11     66.02 o 
  -1   6  17        8.31        4.67     23.91 o 
  -8   0  18     3866.70     3843.30    150.73 o 
  -6   0  18     2715.29     2811.66    128.77 o 
   0   0  18       77.66      146.95     56.05 o 
  -9   1  18      502.14      566.11     44.70 o 
  -8   1  18        7.17       58.92     24.98 o 
  -7   1  18      108.67      105.97     33.16 o 
  -6   1  18      644.97      818.50     55.10 o 
  -5   1  18       54.70       64.23     32.37 o 
  -4   1  18     1681.51     1813.68    126.12 o 
  -3   1  18        8.29      -13.81     30.26 o 
  -2   1  18     2446.57     2454.44     92.12 o 
  -1   1  18        1.80        8.33     29.69 o 
   0   1  18     2154.88     2299.44     89.62 o 
   1   1  18        8.18       43.06     33.93 o 
  -9   2  18       43.84       66.64     30.23 o 
  -8   2  18     2830.87     2855.04     68.14 o 
  -7   2  18       54.49      656.95    364.33 o 
  -6   2  18     2799.07     2791.96     94.80 o 
  -5   2  18      263.50      262.08     61.35 o 
  -8   3  18        0.94       12.88     27.32 o 
  -7   3  18     1732.69     1708.03     67.05 o 
  -6   3  18      375.11     1115.54    267.20 o 
  -5   3  18     1060.62     1057.54     87.98 o 
  -4   3  18      477.28      569.00     53.19 o 
  -3   3  18      551.48      570.74     79.15 o 
  -2   3  18     1388.08     1393.56     73.61 o 
  -1   3  18       85.14      139.37     59.08 o 
  -7   4  18      214.99      235.30     40.00 o 
  -6   4  18      805.38      817.59     40.51 o 
  -5   4  18     1106.23     1060.40     45.48 o 
  -4   4  18      406.75      448.32     35.60 o 
  -3   4  18     1689.19     1747.92     59.58 o 
  -2   4  18      129.48      143.30     29.50 o 
                                                 
